# Supplementary material for: Assessing the impact of CHARM2, a family planning program on gender attitudes, intimate partner violence, reproductive coercion, and marital quality in India
Source: PLOS Glob Public Health. 2024 May 21;4(5):e0003220. doi: 10.1371/journal.pgph.0003220 (PMC11108161; doi:10.1371/journal.pgph.0003220)
Supplement: S2 File — (XLSX) [file pgph.0003220.s003.xlsx]

## Sheet: Sheet1
COUPLE_ID	TREATMENT	SUBCENTER_CODE_W	age_cont_W	age_at_marriage	parity_cat	religion_W	scst2_W	has_living_son	lives_with_MIL	age_cont_M	BPL	RC_0	pipv_0	sipv_0	eipv_0	RC_1	pipv_1	sipv_1	eipv_1	RC_2	pipv_2	sipv_2	eipv_2	beat_0	beat_1	beat_2	beatm_0	beatm_1	beatm_2	gems_0	gems_1	gems_2	mq_0	mq_1	mq_2	mqm_0	mqm_1	mqm_2
11101	Control cluster	11	25	19	1	Hindu	none/other	Yes	Yes	27	No	No	No	No	No	No	No	No	No	No	No	No	No	3	2	2	2	5	0	1.66667	1.25	2.5	0.914286	0.907143	0.907143	0.914286	0.838095	0.914286
11102	Control cluster	11	22	20	2	Hindu	none/other	Yes	Yes	29	No	No	No	No	No	No	Yes	No	Yes	No	No	No	No	2	2	0	6	0	3	1.66667	2.33333	2.41667	0.592857	0.742857	0.964286	0.809524	0.838095	0.895238
11103	Control cluster	11	19	18	0	Hindu	sc/st/obc	No	No	25	No	No	No	No	No	No	No	No	No	No	No	No	No	3	2	0		2	0	1.33333	1.91667	2.16667	0.914286	0.935714	0.964286	0.828571	0.866667	0.838095
11104	Control cluster	11	22	19	1	Hindu	none/other	Yes	Yes	25	Yes	No	No	No	No	No	No	No	No	No	No	No	No	0	0	0	3	0	0	2.16667	2.25	2.41667	0.878571	0.907143	0.964286	0.914286	0.857143	0.866667
11105	Control cluster	11	18	17	0	Hindu	none/other	No	Yes	24	No	No	No	No	No	No	No	No	Yes	No	No	No	No	5	5	2		2	0	2	2	2.08333	0.907143	0.764286	0.821429	0.971429	0.780952	0.838095
11106	Control cluster	11	28	26	1	Hindu	none/other	Yes	Yes	28	No	No	No	No	No	No	No	No	No	No	No	No	No	2	2	0	0	1	0	2.33333	2.83333	2.41667	0.821429	0.942857	0.964286	0.914286	0.885714	0.914286
11107	Control cluster	11	25	20	2	Hindu	none/other	No	Yes	30	No	No	No	No	No	Yes	No	No	No	No	No	No	No	1	0	0	5	0	2	2.16667	2.58333	2.91667	0.707143	0.914286	0.942857	0.971429	0.780952	0.819048
11108	Control cluster	11	27	26	1	Hindu	none/other	No	Yes	27	Yes	No	No	No	No									2	0	0	6	0	0	2.33333			0.185714			0.685714
11109	Control cluster	11	25	23	1	Hindu	none/other	Yes	Yes	29	No	No	No	No	No	No	No	No	No	No	No	No	No	0	0	0	1	1	0	1.75	2.08333	2.5	0.878571	0.85	0.907143	0.942857	0.780952	0.780952
11110	Control cluster	11	25	18	2	Hindu	none/other	Yes	Yes	30	No	No	No	No	Yes	No	No	No	No	No	No	No	No	0	0	0	5	0	0	2.16667	1.83333	2.5	0.878571	0.942857	0.964286	0.828571	0.809524	0.809524
11111	Control cluster	11	29	21	2	Hindu	none/other	No	Yes	34	No	No	Yes	No	Yes	No	No	No	Yes	No	No	No	No	4	4	2	1	0	0	1.91667	2.41667	2.5	0.792857	0.735714	0.935714	0.942857	0.809524	0.895238
11112	Control cluster	11	21	20	0	Hindu	none/other	No	Yes	27	No	No	No	No	No	No	No	No	Yes	No	Yes	No	No	0	0	0	1	3	0	2	1.91667	2.33333	0.65	0.764286	0.964286	0.8	0.838095	0.809524
11113	Control cluster	11	25	18	1	Hindu	none/other	Yes	No	35	No	No	No	No	No	No	No	No	Yes	No	No	No	No	0	1	1	3	2	0	1.58333	2.41667	2.33333	0.821429	0.907143	0.964286	0.752381	0.809524	0.942857
11114	Control cluster	11	21	17	2	Muslim/Buddhist/Jain/Christian/Other	none/other	No	Yes	31	No	No	Yes	No	Yes	Yes	Yes	No	No	No	No	No	No	2	2	0	2	0	6	1.91667	1.83333	1.33333	0.821429	0.821429	0.964286	0.828571	0.885714	0.885714
11115	Control cluster	11	21	18	1	Hindu	none/other	Yes	Yes	27	No	No	No	No	No	No	No	No	No	No	No	No	No	4	2	0	2	0	0	2.5	2.5	2.41667	0.85	0.914286	0.964286	0.914286	0.809524	0.838095
11116	Control cluster	11	29	18	1	Hindu	none/other	Yes	Yes	34	No	No	No	No	No	No	No	No	No	No	No	No	No	0	0	1	0	0	0	2.16667	3	2.58333	0.821429	0.828571	0.907143	0.914286	0.809524	0.866667
11117	Control cluster	11	21	19	1	Hindu	none/other	Yes	Yes	27	No	No	No	No	No	No	No	No	Yes	No		No	No	0	2	0	0	1	0	2.33333	2.33333	2.33333	0.878571	0.885714	0.964286	0.914286	0.866667	0.866667
11118	Control cluster	11	29	15	2	Hindu	none/other	Yes	No	42	No	No	No	No	No	No	No	No	No	No	No	No	No	3	4	0	3	3	3	2.16667	2	2.33333	0.821429	0.907143	0.964286	0.914286	0.809524	0.780952
11119	Control cluster	11	22	17	1	Hindu	none/other	No	Yes	27	No	No	Yes	No	No	No	No	No	No	No	No	No	No	4	0	0	0	0	3	2.08333	2.83333	2.16667	0.821429	0.792857	0.964286	0.885714	0.819048	0.780952
11120	Control cluster	11	19	16	2	Hindu	sc/st/obc	No	Yes	28	No	No	Yes	No	Yes	No	No	No	No	No	No	No	No	3	4	0	2	2	1	2	2	2	0.814286	0.907143		0.885714	0.885714	0.838095
11121	Control cluster	11	22	18	2	Hindu	sc/st/obc	Yes	Yes	22	No	No	Yes	No	Yes	No	Yes	No	Yes	No	No	No	Yes	7	2	4	4	4	0	1.66667	1.91667	1.91667	0.764286	0.678572	0.842857	0.885714	0.780952	0.809524
11122	Control cluster	11	18	14	2	Hindu	sc/st/obc	No	Yes	25	No	No	No	No	No	No	No	No	No	No	Yes	No	Yes	5	7	3	2	4	0	2	2.33333	2.58333	0.907143	0.964286	0.671429	0.771429	0.857143	0.838095
11123	Control cluster	11	23	19	1	Hindu	sc/st/obc	Yes	Yes	35	No	No	Yes	No	Yes	No	No	No	No	No	No	No	No	3	3	0	2		1	2.08333	2.58333	2.66667	0.857143	0.964286	0.885714	0.857143	0.838095	0.809524
11124	Control cluster	11	20	16	1	Muslim/Buddhist/Jain/Christian/Other	sc/st/obc	Yes	Yes	24	No	No	No	No	No	No	No	No	No	No	No	No	No	6	2	0	5	2	1	1.58333	1.66667	2.16667	0.735714	0.964286	0.878571	0.752381	0.790476	0.838095
11125	Control cluster	11	23	21	0	Muslim/Buddhist/Jain/Christian/Other	none/other	No	Yes	34	Yes	No	No	No	No					No	No	No	No	0	0	4	2	0	2	2.08333		2.08333	0.907143		0.964286	0.885714		0.838095
11126	Control cluster	11	25	18	2	Hindu	none/other	No	No	27	No	No	Yes	No	No	No	Yes	No	Yes	No	No	No	No	1	4	1	4	3	2	1.58333	1.41667	2.16667	0.642857	0.878571	0.942857	0.714286	0.761905	0.809524
11127	Control cluster	11	28	27	0	Hindu	none/other	No	Yes	22	Yes	Yes	Yes	Yes	Yes									0	0	0	1	0	0	2.08333			0.657143			0.942857
11128	Control cluster	11	22	19	2	Hindu	none/other	No	Yes	30	No	No	No	No	No	No	No	No	No	No	No	No	No	0	3	0	1	3	3	2.25	2.25	1.83333	0.742857	0.942857	0.885714	0.857143	0.809524	0.780952
11129	Control cluster	11	20	20	0	Hindu	none/other	No	Yes	28	No	No	No	No	No	No	No	No	No	Yes	No	No	No	0	0	0	0	5	2	2.16667	1.33333	1.75	0.771429	0.907143	0.821429	0.914286	0.914286	0.695238
11130	Control cluster	11	22	18	1	Hindu	sc/st/obc	Yes	Yes	27	Yes	No	Yes	Yes	Yes									5	0	0		0	0	1.66667			0			0.857143
11131	Control cluster	11	26	23	2	Hindu	sc/st/obc	No	No	28	No	No	No	No	No	No	Yes	No	No	No	Yes	No	Yes	2	2	4	0	3	0	2.08333	1.83333	1.91667	0.857143	0.642857	0.507143	0.914286	0.857143	0.590476
11132	Control cluster	11	24	19	1	Hindu	sc/st/obc	Yes	Yes	35	No	No	No	No	No	No	No	No	No	No	No	No	No	0	0	1	0	5	0	2.75	1.58333	2.08333	0.885714	0.821429	0.821429	1	0.866667	0.838095
11133	Control cluster	11	19	16	1	Hindu	sc/st/obc	Yes	No	23	Yes	No	No	No	No	No	No	No	No	No	Yes	No	Yes	7	0	2	0	3	1	2.16667	1.66667	1.66667	0.707143	0.735714	0.792857	0.857143	0.866667	0.838095
11134	Control cluster	11	22	18	1	Hindu	sc/st/obc	No	Yes	27	No	No	No	No	No	No	No	No	No	No	No	No	No	0	0	0	0	0	0	2.33333	2.08333	2.83333	0.85	0.942857	0.907143	0.828571	0.885714	0.838095
11135	Control cluster	11	26	24	1	Muslim/Buddhist/Jain/Christian/Other	sc/st/obc	No	Yes	33	No	No	No	No	No	No	No	No	No	No	No	No	No	1	3	1	0	2	3	2.25	2.41667	1.83333	0.85	0.942857	0.85	0.885714	0.809524	0.809524
11136	Control cluster	11	22	17	2	Hindu	sc/st/obc	No	No	21	Yes	No	No	No	No	No	No	No	No	No	Yes	No	Yes	0	3	5	3	3	1	1.66667	2.16667	2.33333	0.878571	0.907143	0.671429	0.857143	0.752381	0.838095
11137	Control cluster	11	19	18	1	Hindu	sc/st/obc	Yes	Yes	22	No	No	Yes	Yes	No	No	No	No	No	No	No	No	No	5	4	0	0	0	0	2.16667	2.08333	1.66667	0.621429	0.964286	0.964286	0.942857	0.866667	0.838095
11138	Control cluster	11	26	26	0	Hindu	sc/st/obc	No	Yes	28	No	No	No	No	No	No	No	No	No					0	0	0	1	2	0	2.33333	2.25		0.907143	0.792857		0.914286	0.895238
11139	Control cluster	11	24	18	2	Hindu	sc/st/obc	No	No	28	No	No	No	No	No	No	No	No	No	No	No	No	Yes	0	1	1	4	2	0	1.83333	1.41667	2	0.885714	0.907143	0.85	0.742857	0.866667	0.838095
11140	Control cluster	11	24	20	1	Hindu	none/other	Yes	Yes	33	Yes	No	Yes	No	No	No	No	No	No	No	No	No	No	0	0	2	3		1	1.66667	1.66667	1.75	0.914286	0.971429	0.85	0.8	0.752381	0.809524
11141	Control cluster	11	24	19	1	Hindu	none/other	No	Yes	34	Yes	No	No	No	No	No	No	No	No	No	No	No	No	0		0	0		0	2.58333	2.66667	2.91667	0.914286	0.914286	0.85	0.885714	0.876191	0.790476
11142	Control cluster	11	25	17	2	Hindu	none/other	No	Yes	33	Yes	No	No	No	No	No	No	No	No	No	No	No	No	4	5	0	2		0	2.25		2.75	0.914286	0.964286	0.907143	0.885714	0.838095	0.952381
11143	Control cluster	11	25	21	1	Hindu	none/other	Yes	Yes	31	Yes	No	No	No	No	No	No	No	No	No	No	No	No	0	0	0	3	4	1	2.41667	2.41667	2.08333	0.971429	1	0.85	0.857143	0.790476	0.761905
11144	Control cluster	11	19	19	0	Hindu	none/other	No	Yes	26	No	No	No	No	No	No	No	No	No	No	No	No	No	1	0	0	4	3	0	2.16667	1.66667	2.16667	1	0.964286	0.914286	0.942857	0.914286	0.733333
11145	Control cluster	11	25	18	2	Hindu	none/other	No	Yes	32	Yes	No	No	No	No	No	No	No	No	No	No	No	No	3	7	0	7	7	0	1.58333	1.16667	2.58333	0.964286	0.907143	0.907143	0.742857	0.780952	0.790476
11146	Control cluster	11	19	17	1	Hindu	sc/st/obc	Yes	No	22	No	No	Yes	No	No	No	No	No	No					5	1	0	4	4	0	2	1.41667		0.742857	0.907143		0.942857	0.780952
11147	Control cluster	11	22	22	0	Hindu	none/other	No	Yes	31	No	No	No	No	No	Yes	Yes	No	Yes	No	No	No	No	1	4	0	7	0	0	1.58333	2.25	2.58333	0.278571	0.707143	0.914286	0.704762	0.780952	0.819048
11148	Control cluster	11	23	17	1	Hindu	none/other	Yes	Yes	30	No	No	No	No	No	Yes	No	No	No	No	No	No	No	1	0	0	2	6		1.83333	1.5	1.83333	0.885714	0.785714	0.914286	0.780952	0.838095	0.714286
11149	Control cluster	11	19	16	1	Hindu	none/other	Yes	Yes	29	Yes	No	No	No	No	Yes	No	No	Yes	No	No	No	No	2	2	0	4	1	0	1.5	1.83333	2.83333	0.821429	0.85	0.821429	0.752381	0.809524	0.790476
11150	Control cluster	11	26	19	1	Hindu	none/other	No	Yes	35	Yes	No	No	No	No	No	No	No	No	No	No	No	No	0	0	0	0	0	0	2.66667	2.75	2.33333	0.878571	0.914286	0.935714	0.914286	0.838095	0.914286
11151	Control cluster	11	24	19	2	Hindu	sc/st/obc	No	No	32	No	No	No	No	No	No	No	No	No	No	No	No	No	1	0	0	1	0	1	2.33333	2.08333	2.16667	0.735714	0.914286	0.878571	0.866667	0.838095	0.790476
11152	Control cluster	11	20	18	0	Hindu	none/other	No	Yes	28	Yes	No	No	No	No	No	Yes	Yes	No	No	No	No	No	4	4	0	0	2	2	2.16667	2.41667	2.08333	0.907143	0.878571	0.914286	0.971429	0.895238	0.819048
11153	Control cluster	11	25	21	2	Hindu	none/other	Yes	No	31	No	No	No	No	No	No	No	No	No	No	No	No	No	0	0	0	0	2	1	2.33333	1.66667	1.91667	0.907143	0.907143	0.907143	0.914286	0.866667	0.790476
11154	Control cluster	11	29	19	2	Hindu	sc/st/obc	Yes	Yes	34	No	No	No	No	No	No	No	No	No	No	No	No	No	0	4	5	0	1	0	2.66667	2.41667	2.83333	0.792857	0.935714	0.85	0.914286	0.809524	0.847619
11155	Control cluster	11	22	21	0	Hindu	sc/st/obc	No	Yes	26	Yes	No	No	No	No	No	No	No	Yes	No	No	No	No	1	0	0	0	0	0	2.58333	2.83333	1.91667	0.885714	0.828571	0.914286	0.942857	0.866667	0.819048
11156	Control cluster	11	28	17	2	Hindu	none/other	Yes	No	33	No	Yes	Yes	No	Yes	No	No	No	No	No	No	No	No	4	0	0	4	3	3	1.5	1.83333	1.75	0.757143	0.907143	0.821429	0.828571	0.809524	0.761905
11157	Control cluster	11	20	15	2	Hindu	sc/st/obc	No	Yes	28	Yes	No	No	No	No	No	No	No	No	No	No	Yes	Yes	2	1	0	4	3	0	2.25	2.41667	2.66667	0.964286	0.964286	0.792857	0.942857	0.742857	0.761905
11158	Control cluster	11	21	18	1	Hindu	none/other	Yes	Yes	31	No	No	No	No	No	No	No	No	No	No	No	No	No	2	1	0	3	3	2	1.66667	1.75	1.75	0.821429	0.885714	0.942857	0.942857	0.809524	0.761905
11159	Control cluster	11	21	16	2	Hindu	sc/st/obc	No	Yes	27	Yes	No	Yes	No	Yes	No	No	No	Yes	No	No	No	No	6	3	0	4	1	3	2.25	1.58333	2.5	0.85	0.764286	0.878571	0.92381	0.895238	0.790476
11160	Control cluster	11	25	23	0	Hindu	none/other	No	Yes	27	Yes	No	No	No	No	No	No	No	No	No	No	No	No	0	2	0		0	1	2.33333	2.5	1.83333	0.885714	0.85	1	0.942857	0.895238	0.761905
11228	Control cluster	11	28	24	1	Hindu	none/other	Yes	Yes	38	No	No	No	No	No									4	0	0	1	0	0	2.5			0.907143			0.771429
12101	Intervention cluster	12	20	17	1	Hindu	sc/st/obc	No	Yes	23	Yes	Yes	No	No	No	No	No	No	No	No	No	No	No	3	1	3	4	6	1	1.33333	1.75	1.75	0.8	0.935714	0.821429	0.838095	0.752381	0.838095
12102	Intervention cluster	12	22	20	1	Hindu	sc/st/obc	Yes	Yes	27	No	No	No	No	No					No	No	No	No	0	0	2	1	1	1	1.66667	2.16667	2.41667	0.878571		0.907143	0.914286	0.838095	0.790476
12104	Intervention cluster	12	24	21	1	Hindu	none/other	No	Yes	32	No	No	Yes	Yes	Yes					Yes	Yes	No	Yes	4	0	1	2	0	0	2	2.75	2	0.571429		0.407143	0.914286	0.895238	0.647619
12106	Intervention cluster	12	28	19	2	Hindu	sc/st/obc	Yes	Yes	32	Yes	No	No	No	No	No	No	No	No	No	No	No	No	1	1	0	0		0	2	2.75	2.91667	0.878571	0.907143	0.907143	0.914286	0.914286	0.790476
12107	Intervention cluster	12	27	24	2	Hindu	none/other	Yes	Yes	29	No	No	No	No	No	No	No	No	No	No	No	No	No	3	0	3	0	0	0	1.5	2.41667	2.5	0.878571	0.907143	0.878571	0.838095	0.866667	0.752381
12108	Intervention cluster	12	27	19	2	Hindu	none/other	Yes	Yes	33	Yes	No	No	No	No	No	Yes	No	Yes	No	No	No	No	2	0	0	0	1	2	1.66667	1.41667	1.83333	0.771429	0.878571	0.821429	0.828571	0.857143	0.819048
12110	Intervention cluster	12	21	18	1	Hindu	none/other	Yes	Yes	28	No	No	No	No	No	No	No	No	No	No	No	No	No	0	0	1	2	0	0	1.75	2.58333	2.91667	0.85	0.914286	0.85	0.914286	0.866667	0.819048
12115	Intervention cluster	12	20	20	0	Hindu	none/other	No	Yes	28	No	Yes	No	No	No	No	No	No	No	No	No	No	No	0	0	0	0	0	0	2.58333	2.66667	2.75	0.878571	0.878571	1	0.895238	0.838095	0.790476
12116	Intervention cluster	12	24	21	1	Hindu	sc/st/obc	Yes	No	25	No	Yes	No	No	No					No	No	No	No	2	0	4	0	3	1	1.41667	1.33333	1.83333	0.821429		0.757143	0.914286	0.838095	0.733333
12118	Intervention cluster	12	20	19	1	Hindu	none/other	Yes	Yes	24	No	No	No	No	No	No	No	No	Yes	No	No	No	No	0	0	0	4	0	3	1.66667	1.91667	2.83333	0.878571	0.878571	0.85	0.838095	0.914286	0.790476
12119	Intervention cluster	12	28	19	2	Hindu	none/other	No	No	28	Yes	Yes	No	No	No	No	No	No	No	Yes	Yes	Yes	Yes	1	0	1	3	3	2	1.5	2	1.41667	0.6	0.764286	0.557143	0.619048	0.828571	0.761905
12121	Intervention cluster	12	25	18	1	Hindu	none/other	Yes	Yes	33	No	No	No	No	No	No	No	No	No					4	1	0	0	3	0	1.83333	2		0.828571	0.742857		0.857143	0.8
12122	Intervention cluster	12	24	20	1	Muslim/Buddhist/Jain/Christian/Other	none/other	No	Yes	32		No	No	No	No	No	No	No	No	No	No	Yes	Yes	0	0	1	0	0	0	2.33333	2.33333	2.66667	0.964286	1	0.785714	0.895238	0.895238	0.761905
12123	Intervention cluster	12	27	24	1	Hindu	none/other	No	No	30	No	No	No	No	No	No	No	No	No	No	No	No	No	0	0	0	0	0	0	2.66667	2.91667	2.91667	0.942857	0.907143	0.942857	0.809524	0.895238	0.92381
12124	Intervention cluster	12	24	22	2	Hindu	none/other	No	Yes	27	No	No	No	No	No	No	No	No	No	No	No	No	No	1	0	0	0	0	0	2.41667	2.41667	2.66667	0.907143	0.964286	0.885714	0.866667	0.838095	0.790476
12130	Intervention cluster	12	28	22	2	Hindu	sc/st/obc	Yes	Yes	35	No	No	No	No	No	No	No	No	No	No	No	No	No	0	0	4	1	1	0	2.33333	2.16667	2.33333	0.964286	0.964286	0.764286	0.914286	0.866667	0.809524
12131	Intervention cluster	12	22	21	0	Hindu	none/other	No	Yes	24	No		No	No	No	No	No	No	No	No	No	No	No	0	0	3	0	0	0	2.41667	2.66667	3	0.935714	0.964286	0.871429	1	0.942857	0.942857
12132	Intervention cluster	12	28	19	1	Muslim/Buddhist/Jain/Christian/Other	none/other	Yes	No	36	No	No	No	No	No	No	No	No	No	No	No	No	No	0	0	0	2	1	0	2.25	1.66667	3	0.878571	0.821429	0.914286	0.866667	0.809524	0.895238
12134	Intervention cluster	12	20	19	0	Hindu	none/other	No	Yes	26	No	No	No	No	No	No	No	No	No	No	No	No	No	0	0	0	2	1	2	2.08333	2.16667	1.91667	0.907143	0.821429	0.821429	0.828571	0.72381	0.609524
12135	Intervention cluster	12	24	23	2	Hindu	sc/st/obc	No	Yes	25	Yes	No	No	No	No									2	0	0	0	0	0	2.33333	2.25		0.878571			0.914286	0.838095
12136	Intervention cluster	12	19	20	0	Hindu	sc/st/obc	No	Yes	22	Yes	No	No	No	No					No	No	No	No	5	0	0	2	5	0	1.66667	2.25	2.58333	0.914286		0.792857	1	0.752381	0.895238
12141	Intervention cluster	12	28	20	2	Hindu	sc/st/obc	No	No	37	No	No	No	No	No	No	No	No	No	No	No	No	No	0	0	0	0	0	0	2.5	2.75	3	0.878571	0.878571	0.907143	0.866667	0.790476	0.942857
12145	Intervention cluster	12	29	22	2	Hindu	sc/st/obc	No	Yes	36	No	No	No	No	No	No	No	No	No	No	No	No	No	1	0	0	3	0	3	1.5	2.5	2.25	0.85	0.907143	0.8	0.752381	0.790476	0.809524
12146	Intervention cluster	12	23	23	0	Hindu	sc/st/obc	No	Yes	27	No	No	No	No	No	No	Yes	No	Yes	No	No	No	No	1	0	0	0	0	0	2.16667	2.16667	2.58333	0.792857	0.821429	0.885714	1	0.895238	0.838095
12148	Intervention cluster	12	27	24	0	Hindu	none/other	No	Yes	31	No	No	No	No	No	No	No	No	No	No	No	No	No	1	0	0	0	0	0	2.5	2.75	2.58333	0.878571	0.914286	0.885714	0.885714	0.790476	0.895238
12150	Intervention cluster	12	22	19	1	Hindu	none/other	Yes	Yes	28	No	No	No	No	No	No	No	No	Yes	No	No	No	No	0	0	1	1	0	0	2.25	2.25	2.83333	0.771429	0.914286	0.907143	0.895238	0.895238	0.866667
12151	Intervention cluster	12	26	22	1	Hindu	sc/st/obc	Yes	No	27	Yes	No	No	No	No	No	No	No	No	No	No	No	No	2	0	0	1	0	0	2.66667	2.5	2.91667	0.907143	0.907143	0.935714	0.8	0.838095	0.942857
12154	Intervention cluster	12	28	24	1	Muslim/Buddhist/Jain/Christian/Other	none/other	No	Yes	35	No	No	No	No	No	No	No	No	No	No	No	No	No	0	0	1	0	1	0	2.66667	2.41667	3	0.735714	0.707143	0.907143	0.885714	0.838095	0.866667
12156	Intervention cluster	12	28	26	0	Hindu	none/other	No	Yes	28	No	No	No	No	No	No	No	No	No	No	No	No	No	0	1	0	0	0	0	2.66667	2.58333	2.91667	0.821429	0.707143	0.942857	0.885714	0.838095	0.895238
12157	Intervention cluster	12	26	21	2	Hindu	sc/st/obc	Yes	Yes	33	No	No	No	No	No	No	No	No	No	No	No	No	No	0	3	1	3	1	0	1.91667	2.5	3	0.907143	0.907143	0.935714	0.885714	0.809524	0.942857
12159	Intervention cluster	12	21	20	0	Hindu	sc/st/obc	No	Yes	32	Yes	No	No	No	No	No	No	No	No	No	No	No	Yes	3	2	0	2	0	0	1.83333	2.33333	2.33333	0.714286	0.885714	0.821429	0.885714	0.809524	0.809524
12162	Intervention cluster	12	23	18	1	Hindu	none/other	Yes	No	33	No	No	No	No	No	No	No	No	No	No	No	No	Yes	0	0	0	5	4	0	2.25	2.5	2.5	0.85	0.878571	0.85	0.866667	0.819048	0.866667
12166	Intervention cluster	12	21	17	1	Hindu	none/other	Yes	Yes	25	No	No	Yes	Yes	Yes	No	Yes	No	Yes	No	Yes	No	Yes	0	0	0	2	6	0	1.75	1.91667	2.66667	0.707143	0.564286	0.65	0.885714	0.838095	0.838095
12169	Intervention cluster	12	21	21	1	Hindu	none/other	Yes	Yes	27	Yes	No	No	No	No	No	No	No	No	No	No	No	No	5	0	0	3	2	0	1.58333	1.83333	2.25	0.907143	0.964286	0.85	0.809524	0.838095	0.866667
12170	Intervention cluster	12	20	17	2	Hindu	sc/st/obc	No	Yes	25	Yes	Yes	No	No	No	No	No	No	Yes					5	2	0	0	0	0	2.25	2.16667		0.914286	0.785714		0.780952	0.895238
12172	Intervention cluster	12	22	17	1	Hindu	none/other	No	Yes	33	No	No	No	No	No	No	Yes	No	No	No	No	No	No	1	0	0	5	2	0	1.33333	1.83333	2.33333	0.878571	0.821429	0.85	0.809524	0.857143	0.809524
12175	Intervention cluster	12	19	16	1	Hindu	sc/st/obc	No	No	18	Yes	No	No	No	No	No	No	No	No	No	No	No	No	0	5	1	3	1	0	1.58333	2.25	2.5	0.942857	0.907143	0.764286	0.857143	0.885714	0.838095
12176	Intervention cluster	12	19	15	1	Hindu	sc/st/obc	No	Yes	25	Yes	No	No	No	No	No	No	No	No	No	No	No	Yes	6	1	0	4	5	1	1.75	1.58333	2.16667	0.907143	0.942857	0.764286	0.828571	0.809524	0.780952
12177	Intervention cluster	12	20	17	1	Hindu	sc/st/obc	Yes	No	24	No	No	No	No	No	No	No	No	No	No	No	No	No	0	0	4	2	5	0	1.25	1.25	2.5	0.942857	0.907143	0.764286	0.838095	0.809524	0.838095
12178	Intervention cluster	12	25	23	0	Hindu	sc/st/obc	No	No	28	No	No	No	No	No									0	0	0	1	0	0	2.16667			0.914286			0.752381
12183	Intervention cluster	12	23	20	0	Hindu	sc/st/obc	No	No	23	Yes	No	No	No	No	No	No	No	No	No	No	No	No	1	2	0	0	0	0	2.58333	2.33333	2.25	0.857143	0.857143	0.878571	0.838095	0.942857	0.895238
12184	Intervention cluster	12	24	17	2	Hindu	sc/st/obc	No	No	27	No	No	Yes	No	Yes	No	No	No	Yes	No	Yes	No	Yes	0	1	2	2	6	0	1.91667	1.58333	2.58333	0.678571	0.735714	0.792857	0.838095	0.590476	0.809524
12185	Intervention cluster	12	26	22	1	Hindu	none/other	Yes	Yes	28	Yes	No	Yes	No	No					No	Yes	No	Yes	1	0	0	6	4	0	1.5	2.25	2.58333	0.128571		0.421429	0.72381	0.771429	0.752381
12186	Intervention cluster	12	20	18	2	Hindu	none/other	No	Yes	31	No	No	No	No	No	No	No	No	No	No	No	No	No	4	2	0	6	2	0	1.66667	1.66667	2.33333	0.878571	1	0.907143	0.828571	0.895238	0.838095
12188	Intervention cluster	12	18	17	0	Hindu	none/other	No	Yes	26	No	Yes	No	No	No	No	No	No	Yes	No	No	No	No	2	0	0	0	0	0	1.91667	2.5	2.16667	0.571429	0.628571	0.792857	0.942857	0.895238	0.838095
12190	Intervention cluster	12	27	23	1	Hindu	none/other	No	Yes	30	No	No	No	No	No	No	No	No	No	No	No	No	No	0	1	0	1	0	0	2.08333	2.33333	2.41667	0.735714	0.907143	0.907143	0.857143	0.838095	0.895238
12191	Intervention cluster	12	27	22	2	Hindu	none/other	Yes	Yes	28	No	No	No	No	No	No	No	No	No	No	No	No	No	2	0	0		0	0	2.66667	2.08333	2.41667	0.942857	0.964286	0.914286	0.809524	0.838095	0.838095
12193	Intervention cluster	12	18	18	1	Hindu	none/other	Yes	Yes	24	No	No	No	No	No	No	No	No	No	No	No	No	No	2	0	0	0	1	0	2.5	1.91667	2.5	0.971429	0.964286	0.914286	0.838095	0.838095	0.838095
12195	Intervention cluster	12	23	18	0	Hindu	none/other	No	No	28	Yes	No	No	No	No	No	No	No	No	No	No	No	No	2	2	0	3	3	0	2.25	2	2.41667	0.907143	0.907143	0.885714	0.866667	0.761905	0.895238
12196	Intervention cluster	12	22	22	1	Muslim/Buddhist/Jain/Christian/Other	sc/st/obc	No	No	39	No	No	No	No	No									0	0	0	0	0	0	2.33333			0.964286			0.866667
12198	Intervention cluster	12	22	21	0	Hindu	none/other	No	Yes	26	No	No	No	No	No	No	No	No	No	No	No	No	No	0	0	0	1	0	0	2.41667	2.33333	2	1	0.942857	0.942857	0.866667	0.895238	0.838095
12200	Intervention cluster	12	25	22	0	Hindu	none/other	No	Yes	27	Yes		No	No	No	No	No	No	No	No	No	No	No	5	2	0	0	0	0	2.41667	2.16667	2.5	0.907143	0.907143	0.914286	0.866667	0.895238	0.895238
12203	Intervention cluster	12	23	19	1	Hindu	none/other	No	Yes	30	No	No	Yes	No	Yes	No	No	No	No	No	No	No	No	0	0	4	0	0	0	2.41667	2.66667	2.58333	0.907143	0.735714	0.842857	0.857143	0.838095	0.895238
12204	Intervention cluster	12	24	18	1	Hindu	none/other	No	Yes	27	No	No	No	No	No	No	No	No	No	No	No	No	No	0	1	0	0	0	0	2.41667	2.5	2	0.907143	0.971429	0.914286	0.914286	0.895238	0.838095
12205	Intervention cluster	12	22	18	1	Hindu	none/other	No	Yes	29	No	No	No	No	No	No	No	No	No	No	No	No	No	1	0	0	0	0	0	2.5	2.41667	2.41667	0.964286	0.935714	0.914286	0.942857	0.857143	0.895238
12212	Intervention cluster	12	23	20	1	Hindu	none/other	No	Yes	26	No	Yes	Yes	No	Yes	No	No	No	Yes	No	No	No	No	0	0	0	5	0	0	2.16667	2.25	2.41667	0.392857	0.85	0.885714	0.809524	0.838095	0.838095
12214	Intervention cluster	12	24	20	1	Hindu	none/other	Yes	Yes	26	No	No	No	No	Yes					No	No	No	No	4	0	0	4	3	0	1.5	1.66667	2.41667	0.742857		0.914286	0.780952	0.885714	0.895238
12216	Intervention cluster	12	25	19	2	Hindu	none/other	Yes	Yes	31	Yes	No	No	No	No	No	No	No	No	No	No	No	No	0	2	0	4	4	0	2	1.83333	2.66667	0.714286	0.764286	0.857143	0.809524	0.780952	0.895238
12221	Intervention cluster	12	24	20	2	Hindu	none/other	Yes	Yes	29	No	No	Yes	Yes	Yes	No	No	No	No	No	No	No	Yes	0	0	0	3	7	0	1.91667	1.58333	2.25	0.507143	0.935714	0.678571	0.752381	0.695238	0.809524
12222	Intervention cluster	12	21	20	0	Hindu	sc/st/obc	No	Yes	21	Yes	No	No	No	No	No	No	No	No	No	No	No	No	1	0	1	2	0	0	2.08333	2.16667	2.25	0.878571	0.8	0.85	0.780952	0.828571	0.895238
13101	Control cluster	13	24	22	1	Hindu	none/other	No	Yes	27	No	No	No	No	No	No	No	No	No	No	No	No	No	2	3	0	4	1	0	2.16667	2.16667	2.5	0.914286	0.85	0.885714	0.857143	0.828571	0.866667
13102	Control cluster	13	29	20	2	Hindu	none/other	Yes	Yes	39	Yes	No	No	No	No	No	No	No	Yes	No	No	No	Yes	0	0	0	1	2	0		1.83333	2.16667	0.878571	0.735714	0.878571	0.942857	0.857143	0.866667
13104	Control cluster	13	25	19	1	Hindu	none/other	Yes	Yes	30	No	No	No	No	No	No	No	No	No	No	No	No	No	0	1	0	0	0	0	2.75	2.58333	2.33333	0.878571	0.85	0.914286	0.780952	0.838095	0.838095
13106	Control cluster	13	26	21	1	Hindu	none/other	Yes	Yes	28	No	No	No	No	No	No	No	No	No	No	No	No	No	2	2	0	2	0	0	2.5	2.16667	2.5	0.85	0.907143	0.914286	0.828571	0.857143	0.809524
13107	Control cluster	13	24	20	2	Muslim/Buddhist/Jain/Christian/Other	none/other	Yes	Yes	30	No	No	No	No	No	No	Yes	Yes	Yes	No	No	No	No	0	0	0	0	0	0	2	2.08333	2.16667	0.321429	0.314286	0.857143	0.942857	0.780952	0.838095
13108	Control cluster	13	19	17	1	Muslim/Buddhist/Jain/Christian/Other	none/other	Yes	Yes	27	No	No	No	No	No	No	No	No	No	No	No	No	No	1	1	0	1	0	0	2.5	2.66667	2.33333	0.942857	0.885714	0.878571	0.971429	0.828571	0.838095
13109	Control cluster	13	20	16	2	Muslim/Buddhist/Jain/Christian/Other	none/other	No	Yes	32	Yes	No	No	No	Yes	Yes	No	No	No	No	No	No	Yes	4	6	2	0	2	0	1.5	1.75	2	0.8	0.914286	0.85	0.771429	0.809524	0.809524
13110	Control cluster	13	19	19	0	Muslim/Buddhist/Jain/Christian/Other	sc/st/obc	No	Yes	24	No	No	No	No	No	No	No	No	No					1	0	0	1	2	0	1.58333	1.66667	2.41667	0.685714	0.942857		0.942857	0.885714	0.866667
13111	Control cluster	13	23	22	0	Muslim/Buddhist/Jain/Christian/Other	none/other	No	Yes	26	No	No	No	No	No	No	No	No	No	No	No	No	No	0	3	0	0	0	0	1.91667	1.66667	2.25	0.942857	0.907143	0.878571	1	0.895238	0.866667
13112	Control cluster	13	19	19	0	Muslim/Buddhist/Jain/Christian/Other	none/other	No	Yes	27	Yes	No	No	No	No	No	No	No	No	No	No	No	No	3	3	2	0	0	3	2.5	2.16667	1.41667	0.85	0.942857	0.85	1	0.838095	0.780952
13113	Control cluster	13	28	21	2	Muslim/Buddhist/Jain/Christian/Other	none/other	Yes	No	31	No	No	No	No	No	No	No	Yes	No	No	No	No	No	5	6	0	4	3	0	2	1.41667	2.25	0.907143	0.914286	0.914286	0.771429	0.838095	0.838095
13114	Control cluster	13	22	19	1	Muslim/Buddhist/Jain/Christian/Other	none/other	No	No	24	No	No	Yes	No	No	No	Yes	Yes	Yes	Yes	Yes	No	Yes	3	4	0	4	6	2	1.33333	1.58333	1.75	0.792857	0.65	0.671429	0.8	0.790476	0.780952
13122	Control cluster	13	25	23	1	Hindu	none/other	Yes	Yes	35	Yes	No	No	No	No	No	No	No	No	No	No	No	Yes	2	1	1	1	4	0	1.83333	1.91667	2.41667	0.792857	0.907143	0.878571	0.857143	0.866667	0.838095
13126	Control cluster	13	23	18	2	Hindu	none/other	Yes	Yes	32	No	No	No	No	No	No	No	No	No	No	No	No	No	1	0	0	3	3	1	1.75	1.58333	2.33333	0.935714	0.964286	0.842857	0.857143	0.761905	0.780952
13127	Control cluster	13	22	19	2	Hindu	none/other	Yes	Yes	29	No	No	No	No	No	No	No	No	No	No	No	No	No	0	0	0	3	0	0	2.16667	2.33333	2.33333	0.8	0.907143	0.914286	0.914286	0.895238	0.838095
13132	Control cluster	13	21	21	0	Hindu	none/other	No	Yes	31	No	No	No	No	No	No	No	No	No	No	No	No	No	0	0	0	2	2	0	1.33333	2.16667	2.16667	0.907143	0.942857	0.964286	0.942857	0.838095	0.838095
13137	Control cluster	13	23	19	1	Hindu	none/other	Yes	Yes	26	No	No	No	No	No	No	No	No	No	No	No	No	No	0	0	0	0	0	2	2.33333	2.25	2.25	0.85	0.907143	0.964286	0.942857	0.809524	0.809524
13138	Control cluster	13	25	21	1	Hindu	none/other	No	Yes	29	No	No	No	No	No	No	No	No	No	No	No	No	No	0	0		0	0	0	2.5	2.75	2.41667	0.885714	0.821429	0.907143	0.942857	0.780952	0.809524
13139	Control cluster	13	21	19	1	Hindu	sc/st/obc	No	Yes	25	Yes	No	Yes	No	Yes	Yes	No	No	Yes	No	No	No	Yes	0	1	0	4	2	0	2.41667	2.25	2	0.65	0.771429	0.792857	0.885714	0.838095	0.838095
13146	Control cluster	13	19	18	0	Hindu	sc/st/obc	No	Yes	23	No	No	No	No	No					No	No	No	No	0	0		0	2	0	2.5	2.16667	2.25	0.878571		0.964286	0.952381	0.866667	0.838095
13147	Control cluster	13	28	26	0	Hindu	none/other	No	Yes	28	No	No	No	No	No	No	No	No	No	No	No	No	No	0	1	1	1	5	0	2.16667	1.66667	2.33333	0.907143	0.971429	0.964286	0.914286	0.838095	0.838095
13148	Control cluster	13	22	17	1	Hindu	sc/st/obc	Yes	No	25	No	No	Yes	No	Yes	No	No	No	Yes	No	No	No	No	1	0	0	0	1	0	2.16667	1.75	2.5	0.792857	0.857143	0.935714	0.857143	0.895238	0.895238
13155	Control cluster	13	26	22	1	Muslim/Buddhist/Jain/Christian/Other	none/other	Yes	Yes	28	Yes	No	No	No	No	No	No	No	No	No	No	No	No	7	0	1	3	0	2	1.33333	1.83333	2.08333	0.942857	0.878571		0.828571	0.885714	0.809524
13158	Control cluster	13	24	19	2	Hindu	none/other	No	Yes	27	No	No	No	No	Yes	No	No	No	No	No	No	No	No	5	3	0	3	1	0	1.5	1.91667	2.25	0.85	0.935714	0.964286	0.857143	0.809524	0.780952
13162	Control cluster	13	26	21	1	Hindu	none/other	Yes	Yes	32	Yes	No	No	No	No	No	No	No	No	No	No	No	No	2	0	0	4	4	0	1.83333	2.08333	2.16667	0.771429	0.907143	0.964286	0.8	0.838095	0.838095
13163	Control cluster	13	20	18	1	Hindu	sc/st/obc	Yes	Yes	28	No	No	No	No	No									0	0	0	0	0	0	2.5			0.964286			0.885714
13166	Control cluster	13	19	17	1	Hindu	sc/st/obc	No	Yes	20	Yes	No	No	No	No	No	No	No	No	No	No	No	No	1	3	0	3	4	0	1.33333	1.33333	2.41667	0.885714	0.907143	0.964286	0.942857	0.838095	0.838095
13169	Control cluster	13	24	18	2	Hindu	none/other	No	Yes	29	Yes	No	No	No	No	No	No	No	No	No	No	No	No	3	3	0	6	5	2	1.66667	1.66667	2.08333	0.885714	0.907143	0.907143	0.885714	0.838095	0.838095
13170	Control cluster	13	25	17	2	Muslim/Buddhist/Jain/Christian/Other	none/other	Yes	Yes	30	No	No	No	No	No	No	Yes	No	Yes	No	No	No	No	2	2	1	1	0	2	1.83333	2	2.25	0.907143	0.8	0.964286	0.885714	0.838095	0.838095
13171	Control cluster	13	22	17	1	Muslim/Buddhist/Jain/Christian/Other	none/other	No	Yes	27	No	No	No	No	No	No	No	Yes	No	No	No	No	No	0	0	2	1	7	0	2	1.33333	2.33333	0.907143	0.685714	0.964286	0.914286	0.838095	0.838095
13172	Control cluster	13	28	20	2	Muslim/Buddhist/Jain/Christian/Other	none/other	No	Yes	28	No	No	No	No	No	No	No	No	No	No	No	No	No	0	1	0	4	2	0	2.33333	2.08333	2.25	0.885714	0.878571	0.964286	0.771429	0.857143	0.809524
13174	Control cluster	13	20	18	1	Muslim/Buddhist/Jain/Christian/Other	none/other	No	No	23	No	No	No	No	No	No	No	No	No	No	No	No	No	1	0	0	0	1	2	2.5	2.25	1.91667	0.907143	0.942857	0.935714	0.828571	0.780952	0.809524
13176	Control cluster	13	28	23	1	Hindu	none/other	Yes	Yes	29	No	Yes	No	No	No	No	No	No	No	No	No	No	No	3	3	1	1	4	4	2.58333	1.66667	1.25	0.878571	0.85	0.85	0.914286	0.809524	0.780952
13178	Control cluster	13	28	23	1	Hindu	none/other	Yes	No	25	Yes	No	No	No	No	No	No	No	No	No	No	No	No	0	0	0	0	0	6	2.33333	2.58333	1.41667	0.907143	0.935714	0.85	0.828571	0.885714	0.752381
13179	Control cluster	13	20	20	0	Hindu	sc/st/obc	No	No	25	Yes	No	No	No	Yes	No	No	No	No					0	1	0	0	3	0	2.08333	2.41667		0.821429	0.878571		0.942857	0.838095
13183	Control cluster	13	27	25	1	Hindu	sc/st/obc	No	No	26	No	No	No	No	Yes	No	No	No	No	No	No	No	No	1	2	0	0	3	0	2.5	2	2.16667	0.392857	0.942857	0.964286	0.885714	0.733333	0.866667
13184	Control cluster	13	20	17	2	Hindu	sc/st/obc	Yes	No	36	No	No	No	No	No	No	No	No	No	No	No	No	Yes	0	0	1	0	0	1	1.91667	2.66667	1.83333	0.85	0.878571	0.878571	0.857143	0.914286	0.809524
13185	Control cluster	13	25	20	1	Hindu	sc/st/obc	Yes	Yes	27	No	No	No	No	No	No	No	No	No	No	No	No	No	0	1	2	0	1	0	2.25	2.75	1.91667	0.907143	0.907143	0.821429	1	0.752381	0.914286
13187	Control cluster	13	29	24	2	Hindu	none/other	No	No	30	Yes	No	No	No	No	No	No	No	No	No	No	No	No	0	2	0	0	1	0	2.75	1.83333	2.08333	0.764286	0.885714	1	0.885714	0.838095	0.780952
13189	Control cluster	13	23	20	1	Hindu	none/other	Yes	Yes	28	No	No	No	No	Yes	No	No	No	No	No	No	No	No	3	2	5	3	4	2	1.91667	1.66667	1.41667	0.821429	0.907143	0.85	0.885714	0.838095	0.809524
13191	Control cluster	13	23	21	1	Hindu	none/other	No	Yes	32	No	No	No	No	No	No	No	No	No	No	No	No	No	1	0	0	2	6	0	1.58333	1.66667	2.08333	0.885714	1	0.964286	0.942857	0.942857	0.895238
13195	Control cluster	13	29	19	1	Hindu	none/other	Yes	No	33	Yes	No	No	No	No	No	No	No	No	No	No	No	No	0	4	0	0	0	0	2.5	3	2.58333	0.878571	0.878571	0.885714	0.895238	0.866667	0.866667
13284	Control cluster	13	20	19	0	Muslim/Buddhist/Jain/Christian/Other	none/other	No	No	30	No	No	No	No	No	No	No	No	No	No	No	No	No	0	1	0	1	2	2	2.41667	2	2.66667	0.971429	0.907143	0.971429		0.895238	0.838095
13288	Control cluster	13	25	22	1	Muslim/Buddhist/Jain/Christian/Other	sc/st/obc	No	Yes	31	Yes	No	No	No	No	No	No	No	No	No	Yes	No	Yes	0	0	4	2	1	1	1.41667	2.41667	1.75	0.885714	0.942857	0.528571	0.52381	0.780952	0.657143
13289	Control cluster	13	27	22	1	Hindu	none/other	No	No	30	No	No	No	No	No	No	No	No	No	No	No	No	No		1	1	7	6	0	1.83333	1.83333	2.08333	0.942857	0.914286	0.907143	0.857143	0.857143	0.838095
13297	Control cluster	13	26	21	1	Hindu	none/other	No	Yes	30	No	No	No	No	No	No	No	No	No	No	No	No	No	0	0	0	2	0	0	2.08333	2.66667	2.83333	0.907143	0.964286	0.878571	0.942857	0.895238	0.838095
13304	Control cluster	13	26	24	1	Hindu	none/other	Yes	Yes	29	Yes	No	No	No	No	No	No	No	No	No	No	No	No	0	1	0	3	4	3	2.08333	1.5	2.33333	0.885714	0.964286	0.878571	0.942857	0.809524	0.838095
13305	Control cluster	13	26	23	1	Hindu	none/other	No	Yes	29	Yes	No	No	No	No	No	No	No	No	No	No	No	No	2	1	0	3	1	1	1.5	2.16667	1.5	0.971429	1	0.964286	0.771429	0.790476	0.790476
13306	Control cluster	13	21	19	1	Hindu	none/other	Yes	Yes	24	No	No	No	No	No	No	No	No	No	No	No	No	No	0	1	0	2	1	1	1.58333	2.25	1.91667	0.8	0.964286	0.914286	0.942857	0.942857	0.790476
13307	Control cluster	13	22	19	1	Hindu	none/other	Yes	Yes	22	No	No	No	No	No	No	No	No	No	No	No	No	No	1	3	0	0	0	0	2.83333	3	3	0.907143	1	0.971429	0.942857	0.876191	0.92381
13311	Control cluster	13	27	17	2	Muslim/Buddhist/Jain/Christian/Other	none/other	No	No	29	Yes	No	Yes	No	No	No	No	Yes	No	No	No	No	Yes	2	3	3	4	2	1	1.16667	1.91667	2.33333	0.592857	0.8	0.707143	0.771429	0.72381	0.733333
13317	Control cluster	13	26	19	1	Hindu	none/other	No	No	32	No	Yes	No	No	Yes									3	0	0	3	0	0	2.25			0.707143			0.685714
13321	Control cluster	13	22	19	1	Hindu	none/other	No	Yes	26	No	No	No	No	No	No	No	No	No	No	No	No	Yes	2	2	1	3	3	0	1.66667	1.33333	2.16667	0.885714	0.707143	0.735714	0.971429	0.857143	0.92381
13323	Control cluster	13	22	17	1	Hindu	sc/st/obc	No	No	31	No	No	No	No	No	No	No	No	No	No	No	No	No	5	5	1	5	7	2	1.66667	1.5	1.83333	0.85	0.907143	0.85	0.771429	0.67619	0.790476
13329	Control cluster	13	24	21	1	Hindu	none/other	No	Yes	28	No	No	No	No	No	No	No	No	No	No	No	No	No	1	0	1	0	0	1	2.83333	2.16667	1.66667	0.964286	0.964286	0.85	0.857143	0.780952	0.819048
13330	Control cluster	13	23	19	0	Hindu	none/other	No	Yes	28	No	No	No	No	Yes	No	No	No	No	No	No	No	No	0	0	0	3	2	2	2.16667	2.08333	2.58333	0.735714	0.942857	0.907143	0.685714	0.752381	0.809524
13331	Control cluster	13	22	16	2	Muslim/Buddhist/Jain/Christian/Other	none/other	Yes	No	27	Yes	No	Yes	Yes	Yes	No	Yes	No	Yes	No	No	No	No	0	4	1	5	2	0	1.16667	1.33333	1.66667	0.357143	0.714286	0.821429	0.8	0.866667	0.733333
13339	Control cluster	13	24	20	1	Hindu	none/other	No	Yes	29	No	No	No	No	No	No	No	No	No	No	No	No	No	0	0	3	2	0	0	1.66667	2.25	2.66667	0.885714	0.885714	0.764286	0.914286	0.838095	0.838095
13341	Control cluster	13	23	22	0	Muslim/Buddhist/Jain/Christian/Other	none/other	No	Yes	30	No	No	No	No	No	No	No	No	No	No	No	No	No	0	0	0	0	2	3	2.66667	1.5	2.08333	0.971429	0.914286	0.942857	1	0.809524	0.761905
13350	Control cluster	13	21	18	2	Hindu	sc/st/obc	Yes	Yes	30	Yes	No	No	No	No	No	No	No	No	No	No	No	No	1	3	0	3	0	0	1.91667	2.66667	2.5	0.935714	0.964286	0.878571	0.857143	0.819048	0.819048
14101	Intervention cluster	14	28	20	2	Hindu	none/other	Yes	Yes	33	No	No	No	No	No	No	No	No	No	No	No	No	No	4	3	0	3	1	0	1.58333	2.75	2.58333	0.821429	0.907143	0.907143	0.809524	0.914286	0.647619
14102	Intervention cluster	14	25	17	2	Hindu	sc/st/obc	No	Yes	32	Yes	No	No	No	No	No	Yes	No	Yes	No	No	No	No	0	4	0	4	2	0	1.75	2.33333	2.25	0.771429	0.85	0.764286	0.809524	0.733333	0.704762
14103	Intervention cluster	14	25	18	1	Hindu	none/other	Yes	Yes	31	No	No	No	No	No	No	No	No	No	No	No	No	No	2	1	0	3	3	0	1.41667	2.08333	2.75	0.792857	0.814286	0.792857	0.780952	0.866667	0.838095
14104	Intervention cluster	14	28	19	1	Hindu	none/other	Yes	Yes	33	No	No	No	No	No	No	No	No	No	No	No	No	No	2	3	0	1	1	0	1.66667	2.33333	2.41667	0.792857	0.857143	0.85	0.780952	0.838095	0.761905
14106	Intervention cluster	14	24	18	2	Hindu	none/other	Yes	Yes	32	No	No	No	No	No	No	No	No	No	No	No	No	No	2	0	0	1	0	0	2.58333	2.16667	2.5	0.85	0.857143	0.85	0.866667	0.790476	0.761905
14107	Intervention cluster	14	22	20	1	Hindu	none/other	No	Yes	24	No	No	No	No	No	No	No	No	No	No	No	No	No	0	0	1	0	0	0	1.83333	2.58333	2.58333	0.878571	0.914286	0.764286	0.780952	0.838095	0.790476
14111	Intervention cluster	14	27	17	2	Hindu	none/other	No	Yes	30	No	No	No	No	No	No	No	No	No	No	No	No	No	7	4	0	2	4	0	1.75	1.41667	2.66667	0.907143	0.964286	0.821429	0.895238	0.838095	0.761905
14119	Intervention cluster	14	24	22	1	Hindu	sc/st/obc	No	Yes	24	No	No	Yes	No	No	No	No	No	No	No	Yes	No	Yes	0	2	0	0	0	0	2.08333	2.5	2.75	0.821429	1	0.878571	0.885714	0.885714	0.761905
14120	Intervention cluster	14	21	20	0	Hindu	none/other	No	No	23	No	No	Yes	No	No	No	No	No	Yes	No	Yes	No	Yes	6	2	0	7	3	0	1.58333	2.16667	2.58333	0.85	0.964286	0.764286	0.828571	0.819048	0.761905
14121	Intervention cluster	14	22	20	0	Hindu	sc/st/obc	No	Yes	28	No	No	No	No	No	No	No	No	No	No	No	No	Yes	0	0	0	0	0	0	2.58333	2.83333	2.91667	0.942857	0.964286	0.85	0.885714	0.790476	0.819048
14127	Intervention cluster	14	24	24	0	Hindu	none/other	No	Yes	27	No	No	No	No	No	No	No	No	No					0	0	0		3	0	1.5	1.83333	2.41667	0.971429	0.964286		0.838095	0.761905	0.866667
14128	Intervention cluster	14	27	25	1	Hindu	none/other	No	Yes	33	No	No	No	No	No									0	0	0	0	0	0	2.33333			0.878571			0.809524
14130	Intervention cluster	14	19	18	1	Hindu	none/other	Yes	Yes	23	Yes	No	No	No	No	No	No	No	No	No	No	No	No	2	4	0	2	0	0	2		2.83333	0.878571	0.907143	0.878571	0.828571		0.838095
14133	Intervention cluster	14	19	16	2	Hindu	sc/st/obc	No	No	26	No	No	No	No	Yes	No	No	No	No	No	Yes	No	Yes	5	0	0	3	0	0	1.83333	2.58333	2.33333	0.707143	0.821429	0.792857	0.828571	0.790476	0.866667
14134	Intervention cluster	14	24	18	2	Hindu	sc/st/obc	No	No	27	No	No	Yes	No	Yes	No	Yes	No	Yes	No	No	No	Yes	0	0	0	2	5	0	2.25	2.16667	2.41667	0.821429	0.821429	0.792857	0.885714	0.838095	0.895238
14136	Intervention cluster	14	27	21	2	Hindu	none/other	Yes	No	38	No	No	No	No	No	No	No	No	No	No	No	No	Yes	0	0	1	1	0	0	1.75	2.5	2.58333	0.907143	0.907143	0.814286	0.628571	0.733333	0.809524
14137	Intervention cluster	14	24	22	0	Hindu	sc/st/obc	No	No	25	No	No	No	No	Yes	No	No	No	No	No	No	No	Yes	0	1	1	1	0	2	2.5	2.83333	2.08333	0.907143	0.907143	0.85	0.885714	0.857143	0.838095
14140	Intervention cluster	14	22	19	0	Hindu	sc/st/obc	No	No	27	Yes	No	No	No	No	No	No	No	No	No	No	No	No	2	1	0	3	4	0	1.33333	1.66667	2.66667	0.942857	0.935714	0.907143	0.752381	0.857143	0.838095
14146	Intervention cluster	14	25	21	1	Hindu	sc/st/obc	Yes	Yes	32	No	No	No	No	No	No	No	No	No	No	No	No	No	0	0	0	0	0	0	2.08333	2.91667	3	0.907143	0.935714	0.942857	0.895238	0.942857	0.942857
14148	Intervention cluster	14	21	18	2	Hindu	none/other	Yes	Yes	32	No	No	No	No	No	No	No	No	No	Yes	No	No	Yes	0	0	1	0	1	0	2.5	2.41667	2.5	0.878571	0.942857	0.7	0.885714	0.885714	0.809524
14149	Intervention cluster	14	26	20	2	Hindu	none/other	Yes	Yes	28	No	No	No	No	No	No	Yes	No	Yes	No	Yes	No	Yes	5	4	1	0	0	0	2.16667	1.91667	2.33333	0.828571	0.828571	0.85	0.866667	0.809524	0.895238
14150	Intervention cluster	14	18	19	0	Hindu	none/other	No	Yes	25	No	No	No	No	No	No	No	No	No	No	No	No	No	1	0	0	0	0	0	2.66667	2.5	2.25	0.878571	0.878571	0.907143	0.838095	0.895238	0.790476
14151	Intervention cluster	14	27	25	0	Hindu	none/other	No	Yes	30	No	No	No	No	No	No	No	No	No	No	No	No	No	0	0	0	2	0	0	1.66667	2.25	2.5	0.885714	0.878571	0.914286	0.885714	0.838095	0.895238
14152	Intervention cluster	14	22	21	1	Hindu	none/other	No	Yes	27	No	No	No	No	No	No	No	No	No	No	No	No	No	0	0	0	1	3	0	2	2.16667	2.83333	0.821429	0.857143	0.914286	0.72381	0.723809	0.895238
14153	Intervention cluster	14	23	17	1	Hindu	none/other	Yes	Yes	33	Yes	No	No	No	No									0	0	0	0	0	0	2.08333			0.878571			0.771429
14154	Intervention cluster	14	19	17	1	Hindu	none/other	Yes	Yes	26	Yes	No	No	No	No									3	0	0	3	0	0	1.58333			0.964286			0.809524
14160	Intervention cluster	14	22	19	2	Hindu	sc/st/obc	Yes	Yes	30	Yes	No	No	No	No	No	No	No	No	No	No	No	Yes	0	0	0	2	1	0	1.83333		2.58333	0.907143	1	0.907143	0.914286	0.704762	0.866667
14161	Intervention cluster	14	25	21	1	Hindu	none/other	No	Yes	31	No	No	No	No	No	No	No	No	No	No	No	No	No	0	0	0	1	1	0	2.41667	1.75	2.16667	0.907143	0.907143	0.821429	0.8	0.838095	0.895238
14164	Intervention cluster	14	27	22	2	Hindu	sc/st/obc	Yes	Yes	32	No	No	No	No	No	No	No	No	No	No	No	No	Yes	1	0	0	6	2	1	1.16667	1.66667	2.25	0.764286	0.857143	0.821429	0.895238	0.838095	0.838095
14166	Intervention cluster	14	21	18	1	Hindu	sc/st/obc	No	Yes	30	No	No	No	No	No	No	No	No	Yes	No	No	No	No	0	0	0	0	0	0	2.25	2.41667	2.66667	0.914286	0.971429	0.971429	0.92381	0.838095	0.895238
14167	Intervention cluster	14	19	19	0	Hindu	none/other	No	Yes	27	No	No	No	No	No	No	No	No	No	No	No	No	Yes	0	2	1	0	0	0	2.33333	2.66667	2.5	0.885714	0.935714	0.764286	0.971429	0.838095	0.866667
14169	Intervention cluster	14	22	19	1	Hindu	sc/st/obc	No	Yes	27	Yes	No	No	No	No	No	No	No	No	No	No	No	No	1	1	0	3	1	0	1.66667	2.58333	2.41667	0.907143	0.907143	0.735714	0.895238	0.885714	0.866667
14172	Intervention cluster	14	25	22	1	Muslim/Buddhist/Jain/Christian/Other	none/other	Yes	Yes	30	No	No	No	No	No	No	No	No	No	No	No	No	No	0	0	0	0	0	0	2.5	2.5	2.5	0.878571	0.885714	0.878571	0.847619	0.809524	0.838095
14175	Intervention cluster	14	20	17	1	Hindu	none/other	Yes	Yes	28	No	No	No	No	No	No	No	No	No	No	No	No	No	0	0	1	5	0	0	2	1.91667	2.16667	0.885714	0.85	0.707143	0.876191	0.866667	0.838095
14178	Intervention cluster	14	22	21	0	Hindu	sc/st/obc	No	Yes	21	No	No	No	No	No	No	Yes	No	Yes	No	No	No	No	1	1	0	2	0	0	2.16667	2.58333	2.58333	0.942857	0.907143	0.792857	0.780952	0.838095	0.838095
14188	Intervention cluster	14	24	20	1	Hindu	sc/st/obc	Yes	Yes	28	No	No	No	No	No	No	No	No	No	No	No	No	No	2	4	2	1	3	0	1.58333	2	2.33333	0.914286	1	0.907143	0.828571	0.742857	0.838095
14198	Intervention cluster	14	20	19	1	Hindu	sc/st/obc	Yes	Yes	26	Yes	No	Yes	No	No	Yes	No	No	No					2	1	0	3	0	0	2.33333	2.66667		0.621429	0.907143		0.857143	0.838095
14201	Intervention cluster	14	22	20	1	Hindu	sc/st/obc	No	Yes	23	Yes	No	No	No	No	No	No	No	No	No	Yes	Yes	Yes	0	2	0	4	0	0	1.83333	2.33333	2.33333	0.821429	0.914286	0.764286	0.857143	0.895238	0.809524
14202	Intervention cluster	14	26	18	2	Hindu	sc/st/obc	No	Yes	33	Yes	No	No	No	No	No	No	No	No	No	No	No	No	3	0	0	2	1	0	2	2.16667	2.5	0.85	0.914286	0.878571	0.838095	0.838095	0.838095
14203	Intervention cluster	14	20	17	1	Hindu	none/other	Yes	Yes	29	No	No	No	No	No	No	No	No	No	No	No	No	No	0	0	2	4	3	1	2	1.5	2.33333	0.707143	0.885714	0.821429	0.885714	0.838095	0.838095
14205	Intervention cluster	14	20	17	1	Hindu	sc/st/obc	No	Yes	24	No	No	Yes	No	No	No	No	No	No	Yes	Yes	No	Yes	3	2	3	0	3	0	1.41667	1.41667	2.5	0.707143	0.735714	0.464286	0.895238	0.809524	0.809524
14206	Intervention cluster	14	22	20	1	Hindu	sc/st/obc	No	Yes	27	No	No	No	No	No	No	No	No	No	No	Yes	No	Yes	2	0	3	0	2	0	2.41667	1.66667	2.58333	0.885714	0.935714	0.592857	0.885714	0.895238	0.866667
14207	Intervention cluster	14	22	18	2	Hindu	sc/st/obc	Yes	Yes	21	Yes	No	No	No	No	No	No	No	No	No	Yes	No	Yes	4	0	4	3	2	0	2	1.66667	2.25	0.878571	0.914286	0.764286	0.885714	0.971429	0.866667
14208	Intervention cluster	14	19	19	1	Hindu	sc/st/obc	Yes	Yes	31	No	No	No	No	No	No	No	No	No	Yes	No	No	Yes	1	1	0	3	4	0	2.08333	2.66667	2.25	0.85	0.764286	0.764286	0.866667	0.838095	0.866667
14209	Intervention cluster	14	24	16	2	Hindu	sc/st/obc	No	Yes	32	No	No	No	No	No									3	0	0	4	0	0	1.91667			0.828571			0.72381
14211	Intervention cluster	14	26	20	1	Hindu	none/other	Yes	Yes	32	Yes	No	No	No	No	No	No	No	No	No	No	No	No	2	2	0	2	0	3	1.83333	2.41667	2.16667	0.85	0.907143	0.828571	0.704762	0.809524	0.809524
14212	Intervention cluster	14	20	19	1	Hindu	sc/st/obc	No	Yes	25	No	No	No	No	No	No	No	No	No	No	No	No	No	3	4	0	3	0	0	2.41667	2.5	2.83333	0.792857	0.914286	0.885714	0.838095	0.838095	0.838095
14213	Intervention cluster	14	19	14	0	Muslim/Buddhist/Jain/Christian/Other	none/other	No	No	24	No	No	No	No	No	No	No	No	No					7	0	0	1	2	0	1.75	1.91667		0.907143	1		0.838095	0.838095
14214	Intervention cluster	14	25	20	1	Hindu	sc/st/obc	Yes	No	28	Yes	No	Yes	No	Yes	No	No	No	No	No	Yes	No	Yes	0	0	0	5	1	0	2	2.16667	3	0.657143	0.964286	0.821429	0.838095	0.809524	0.895238
14221	Intervention cluster	14	26	21	1	Hindu	sc/st/obc	Yes	No	26	No	No	No	No	Yes	No	No	No	No	No	No	No	No	0	1	0	0	1	0	1.66667	2.16667	2.41667	0.821429	0.914286	0.914286	0.752381	0.866667	0.866667
14222	Intervention cluster	14	21	20	1	Hindu	sc/st/obc	No	Yes	27	No	No	Yes	No	No	No	No	No	No	No	No	No	No	4	3	0	4	1	0	1.41667	1.66667	2.58333	0.757143	0.85	0.8	0.857143	0.809524	0.866667
14226	Intervention cluster	14	23	17	1	Hindu	none/other	No	Yes	27	Yes	No	No	No	No									4	0	0	3	0	0	1.83333			0.85			0.752381
14227	Intervention cluster	14	18	18	0	Hindu	none/other	No	Yes	26	No	No	No	No	No	No	No	No	No	No	No	No	No	3	1	4	4	0	0	1.58333	2.08333	3	0.942857	0.935714	0.942857	0.895238	0.838095	0.895238
14233	Intervention cluster	14	23	20	1	Hindu	none/other	No	Yes	30	No	No	No	No	Yes	No	No	No	Yes	No	No	No	No	0	0	0	0	0	0	2.25	2.16667	2.16667	0.85	0.857143	0.885714	0.866667	0.780952	0.809524
14235	Intervention cluster	14	25	22	1	Hindu	sc/st/obc	Yes	Yes	25	No	No	No	No	No	No	No	No	Yes	No	No	No	No	2	1	0	0	1	0	2.41667	2.66667	3	0.942857	0.942857	0.914286	0.790476	0.809524	0.942857
14236	Intervention cluster	14	24	22	0	Hindu	none/other	No	Yes	29	No	No	No	No	No									0	0	0	0	0	0	2.58333			0.942857			0.838095
14238	Intervention cluster	14	26	21	1	Hindu	none/other	No	Yes	32	No	No	No	No	No	No	No	No	No	No	No	No	No	0	0	0	0	0	0	2.66667	2.75	3	0.971429	0.8	0.914286	0.895238	0.914286	0.895238
14239	Intervention cluster	14	26	22	1	Hindu	sc/st/obc	No	Yes	29	No	No	No	No	No	No	No	No	No	No	No	No	No	0	0	0	0	0	0	2.5	2.41667	2.91667	1	0.964286	0.914286	0.828571	0.866667	0.866667
14241	Intervention cluster	14	27	22	1	Hindu	none/other	Yes	Yes	32	No	No	No	No	No					No	No	No	No	0	0	0	0	0	0	2.66667		2.58333	0.942857		0.885714	1		0.809524
14243	Intervention cluster	14	23	20	2	Hindu	none/other	No	Yes	23	No	No	No	No	No	No	Yes	No	No	No	No	No	No	3	0	1	2	2	0	1.58333	2.16667	2.75	0.914286	0.942857	0.85	0.885714	0.857143	0.809524
15101	Control cluster	15	20	19	0	Hindu	sc/st/obc	No	Yes	27	No	No	No	No	No	No	No	No	No	No	No	No	No	2	4	3	3		1	2.33333	2.33333	2.5	0.942857	0.885714	0.907143	0.885714	0.857143	0.790476
15103	Control cluster	15	29	24	1	Hindu	none/other	Yes	Yes	40	No	No	No	No	No	No	No	No	Yes	No	No	No	Yes	0	0	0	2	0	2	1.66667	2.25	1.83333	0.85	0.878571	0.85	0.828571	0.895238	0.761905
15104	Control cluster	15	25	20	1	Hindu	none/other	Yes	Yes	30	No	No	No	No	No	No	No	No	No	No	No	No	No	0	0	0	3	2	2	1.83333	2.41667	1.83333	0.878571	0.878571	0.821429	0.914286	0.828571	0.752381
15105	Control cluster	15	29	26	1	Hindu	none/other	Yes	Yes	32	No	No	No	No	No	No	No	No	No	No	No	No	No	0	1	0	4	0	0	2.33333	2.83333	2.83333	0.942857	1	0.821429	0.914286	0.866667	0.790476
15106	Control cluster	15	21	19	1	Hindu	none/other	No	Yes	33	Yes	No	No	No	No	No	No	No	Yes	No	No	No	Yes	5	5	1	0	0	1	1.66667	2.58333	1.75	0.771429	0.878571	0.785714	0.838095	0.780952	0.790476
15109	Control cluster	15	20	18	1	Hindu	none/other	No	Yes	30	No	No	No	No	No	No	No	No	No	No	No	No	No	1	1	0	0	0	0	2.41667	2.75	2.83333	0.914286	0.942857	0.964286	0.914286	0.942857	0.790476
15110	Control cluster	15	23	22	1	Hindu	none/other	No	Yes	26	No	No	No	No	No	No	No	No	No	No	No	No	No	1	0	0	0	1	2	2.5	1.66667	2.08333	0.885714	0.971429	0.935714	0.838095	0.695238	0.809524
15111	Control cluster	15	22	22	0	Hindu	none/other	No	Yes	32	No	No	No	No	No	No	No	No	No	No	No	No	No	0	1	0	0	1	1	2.75	2.75	2.33333	0.935714	0.85	0.907143	0.838095	0.809524	0.790476
15113	Control cluster	15	18	16	1	Hindu	none/other	Yes	Yes	28	Yes	No	No	No	No	No	No	No	Yes	No	No	No	No	0	0	2	0	0	2	2.33333	2.41667	1.33333	0.771429	0.935714	1	0.942857	0.838095	0.704762
15114	Control cluster	15	22	18	1	Hindu	none/other	No	No	28	No	No	No	No	No	No	No	No	No	No	No	No	No	1	0	0	0	0	0	2.41667	2.75	2.66667	0.821429	0.792857	0.907143	0.895238	0.857143	0.819048
15117	Control cluster	15	20	20	0	Hindu	sc/st/obc	No	Yes	30	No	No	No	No	No	No	No	No	No	No	No	No	No	0	4	0	1	0	1	2.5	2.58333	1.91667	1	1	0.935714	0.914286	0.866667	0.838095
15119	Control cluster	15	27	21	2	Hindu	none/other	Yes	Yes	37	No	No	No	No	No	No	No	No	No	No	No	No	No	0	0	0	3	2	2	2.16667	2.75	2.16667	0.907143	0.878571	0.707143	0.657143	0.752381	0.67619
15121	Control cluster	15	24	16	2	Hindu	none/other	No	No	27	No	No	No	No	No	No	No	No	No	No	No	No	Yes	3	4	1	7	1	2	1.25	1.33333	2	0.821429	0.907143	0.914286	0.838095	0.838095	0.838095
15122	Control cluster	15	27	17	2	Hindu	none/other	No	Yes	34	Yes	No	Yes	Yes	Yes	No	Yes	No	Yes	No	No	No	Yes	0	2	0	3	5	2	2	2.16667	2.33333	0.392857	0.457143	0.557143	0.828571	0.809524	0.819048
15123	Control cluster	15	27	19	2	Hindu	none/other	Yes	Yes	32	No	No	No	No	No	No	No	No	No	No	No	No	No	0	3	2	1	1	1	1.83333	2.58333	2.41667	0.907143	0.821429	0.907143	0.828571	0.780952	0.819048
15124	Control cluster	15	19	18	0	Hindu	none/other	No	Yes	28	Yes	No	No	No	No	No	No	No	No	No	No	No	No	0	0	0	7	6	0	2	1.41667	2.33333	0.85	0.907143	0.85	0.742857	0.72381	0.838095
15126	Control cluster	15	27	23	1	Hindu	none/other	Yes	No	26	No	No	No	No	No	No	No	No	No	No	No	No	No	0	0	0	4	3	0	1.66667	2.08333	2.25	0.942857	0.907143	0.85	0.885714	0.866667	0.838095
15129	Control cluster	15	27	24	0	Hindu	none/other	No	No	31	No	No	No	No	No									0	0	0	1	0	0	2.5			0.885714			0.895238
15132	Control cluster	15	20	18	1	Hindu	sc/st/obc	Yes	Yes	24	No	No	No	No	No	No	No	No	No	No	No	No	No	0	0	0	1	0	0	2.25	2.33333	2.33333	0.942857	0.907143	0.907143		0.809524	0.895238
15134	Control cluster	15	19	18	0	Hindu	none/other	No	No	26	Yes	No	No	No		No	No	No	No	No	No	No	Yes	0	1	4	0	0	0	2.5	2.5	2	0.878571	0.964286	0.85	0.914286	0.809524	0.838095
15135	Control cluster	15	21	20	0	Hindu	none/other	No	Yes	26	No	No	No	No	No	No	No	No	No	No	No	No	Yes	1	0	0	0	0	0	2.58333	2.5	1.91667	0.942857	0.85	0.878571	0.828571	0.866667	0.838095
15136	Control cluster	15	28	23	1	Hindu	none/other	No	Yes	32	No	No	No	No	No	No	No	No	No	No	No	No	No	0	0	2	0	0	0	2.5	2.58333	2.41667	0.942857	0.907143	0.907143	0.895238	0.92381	0.866667
15137	Control cluster	15	20	17	1	Hindu	sc/st/obc	No	Yes	27	No	No	Yes	Yes	Yes	No	No	No	Yes	No	No	No	No	0	0	0	0	0	2	2.41667	2.5	1.91667	0.121429	0.821429	0.914286	0.895238	0.838095	0.838095
15138	Control cluster	15	25	22	1	Hindu	none/other	No	Yes	32	No	No	No	No	Yes	No	No	No	Yes	No	No	No	No	0	1	0	0	0	0	2.58333	2.5	2.33333	0.678571	0.885714	0.907143	0.914286	0.838095	0.838095
15139	Control cluster	15	23	21	1	Hindu	sc/st/obc	No	Yes	31	No	No	No	No	No	No	No	No	No	No	No	No	Yes	0	0	0	0	0	0	2.66667	2.58333	2.33333	0.85	0.85	0.821429	0.8	0.866667	0.866667
15140	Control cluster	15	25	18	1	Hindu	none/other	Yes	Yes	32	No	No	No	No	No	No	No	No	No	No	No	No	No	0	0	0	0	0	0	2.75	2.5	2.25	0.942857	0.942857	0.878571	0.838095	0.809524	0.895238
15141	Control cluster	15	27	23	1	Hindu	none/other	Yes	Yes	29	No	No	No	No	No	No	No	No	No	No	No	No	No	0	0	1	0	3	0	2.5	2.33333	2.33333	0.942857	0.85	0.85	0.942857	0.809524	0.838095
15142	Control cluster	15	26	20	1	Hindu	sc/st/obc	Yes	Yes	27	No	Yes	Yes	No	Yes	Yes	Yes	No	Yes	No	No	No	Yes	1	0	3	0	0	0	1.91667	2.66667	2.41667	0.392857	0.792857	0.764286	0.952381	0.895238	0.838095
15143	Control cluster	15	22	20	1	Hindu	sc/st/obc	Yes	Yes	31	No	No	No	No	No	No	No	No	No	No	No	No	No	1	0	0	0	0	0	2.16667	2.16667	2.33333	0.885714	0.907143	0.907143	0.914286	0.809524	0.838095
15144	Control cluster	15	24	22	1	Hindu	none/other	Yes	Yes	31	No	No	No	No	No	No	No	No	Yes	No	No	No	Yes	0	0	0	0	0	0	2.91667	2.58333	2.33333	0.885714	0.878571	0.878571	0.942857	0.866667	0.866667
15146	Control cluster	15	24	15	2	Hindu	sc/st/obc	No	No	27	No	No	No	No	No	No	Yes	No	Yes	No	No	No	No	0	1	0	0	0	2	2.5	2.33333	1.41667	0.885714	0.771429	0.878571	0.952381	0.895238	0.809524
15148	Control cluster	15	21	18	1	Hindu	none/other	Yes	Yes	28	No	No	No	No	No	No	No	No	No	No	No	No	No	1	4	0	5	3	2	2.08333	2.08333	1.83333	0.885714	0.657143	0.935714	0.885714	0.838095	0.809524
15150	Control cluster	15	23	19	1	Hindu	none/other	No	Yes	31	No	No	No	No	Yes	No	No	No	Yes	No	No	No	No	0	0	0	4	5	1	2.33333	1.91667	1.83333	0.857143	0.764286	0.964286	0.628571	0.752381	0.809524
15153	Control cluster	15	27	24	1	Hindu	none/other	Yes	No	35	Yes	No	Yes	No	Yes									0	0	0	5	0	0	1.91667			0.485714			0.828571
15154	Control cluster	15	27	19	1	Hindu	none/other	No	Yes	35	No	No	No	No	No	No	No	No	Yes	No	No	No	No	3	3	0	0	0	1	2.41667	2.33333	1.83333	0.428571	0.828571	0.964286	0.885714	0.809524	0.780952
15156	Control cluster	15	27	19	1	Hindu	none/other	Yes	Yes	36	Yes	No	No	No	Yes	No	No	No	No	No	No	No	No	0	1	0	4	0	0	1.5	2	2.83333	0.742857	0.8	0.964286	0.52381	0.838095	0.942857
15157	Control cluster	15	23	21	1	Hindu	none/other	Yes	Yes	32	No	No	No	No	No	No	No	No	No	No	No	No	No	0	0	0	1	0	0	2.5	2.66667	2.16667	0.914286	0.942857	0.964286	0.942857	0.914286	0.809524
15158	Control cluster	15	25	24	0	Hindu	none/other	No	Yes	29	No	No	No	No	No	No	No	No	No	No	No	No	No	1	1	0	0	4	2	1.83333	2	1.75	0.85	0.907143	0.885714	0.790476	0.885714	0.809524
15162	Control cluster	15	22	21	1	Hindu	none/other	Yes	Yes	27	No	No	No	No	No	No	No	No	No					0	1	0	0	1	1	2.25	2.5	2.08333	0.764286	0.821429		0.780952	0.780952	0.695238
15165	Control cluster	15	23	20	1	Hindu	none/other	No	Yes	33	No	No	No	No	No	No	No	No	No					0	0	0	4		1	2	1.91667	1.91667	0.885714	0.907143		0.771429	0.838095	0.838095
15167	Control cluster	15	21	19	1	Hindu	none/other	No	Yes	26	No	No	No	No	No	No	No	No	No	No	No	No	No	0	2	1	2	6	4	1.91667	1.33333	1.41667	0.914286	0.907143	0.964286	0.942857	0.838095	0.752381
15169	Control cluster	15	26	25	0	Hindu	none/other	No	Yes	33	No	No	Yes	No	No	No	No	No	No	No	No	No	No	4	0	0	1	0	0	1.91667	2.25	2.08333	0.907143	0.907143	0.964286	0.780952	0.857143	0.866667
15171	Control cluster	15	18	17	0	Hindu	none/other	No	Yes	23	No	No	Yes	No	No	No	Yes	No	No	No	No	No	No	0	0	0	2	0	0	1.66667	2.5	2.08333	0.878571	0.878571	0.964286	0.914286	0.809524	0.838095
15172	Control cluster	15	22	21	0	Hindu	none/other	No	No	26	No	No	Yes	No	Yes	No	No	No	No	No	No	No	No	7	0	0	4	1	2	2	2.08333	2.5	0.828571	0.878571	0.964286	0.914286	0.895238	0.866667
15173	Control cluster	15	26	19	1	Hindu	none/other	Yes	Yes	32	No	No	No	No	No	No	No	No	No	No	No	No	No	0	0	0	2	0	0	2.33333	1.58333	2.41667	0.942857	0.907143	0.814286	0.942857	0.895238	0.838095
15177	Control cluster	15	26	22	1	Hindu	none/other	Yes	No	34	No	No	No	No	No	No	No	No	No	No	No	No	No	1	0	0	3	2	0	1.5	2.16667	2.16667	0.935714	0.907143	0.878571	0.914286	0.838095	0.809524
15178	Control cluster	15	20	19	1	Hindu	sc/st/obc	Yes	No	26	No	No	No	No	No									0	0	0	5	0	0	1.25			0.964286			0.72381
15179	Control cluster	15	26	18	1	Hindu	none/other	Yes	No	33	No	No	No	No	No	No	No	No	No	No	No	No	Yes	5	6	6	0	2	2	2.58333	1.83333	2.16667	0.885714	0.964286	0.878571	0.885714	0.971429	0.809524
15181	Control cluster	15	27	18	2	Hindu	none/other	Yes	No	35	No	No	No	No	No	No	No	No	No	No	No	No	No	5	0	0	0	0	0	2	1.66667	1.91667	0.885714	0.907143	0.964286	0.838095	0.838095	0.838095
15182	Control cluster	15	25	18	2	Hindu	none/other	No	No	30	Yes	No	No	No	No	No	No	No	No	No	No	No	No	2	0	0	0	2	0	2.25	2.16667	2.33333	0.942857	0.907143	0.914286	0.942857	0.895238	0.838095
15183	Control cluster	15	19	18	1	Hindu	none/other	No	Yes	26	No	No	No	No	No	No	No	No	No	Yes	Yes	No	Yes	0	1	1	0	0	4	2.33333	2.16667	1.41667	0.707143	0.85	0.35	0.866667	0.809524	0.609524
15185	Control cluster	15	28	20	2	Hindu	none/other	No	Yes	33	No	Yes	No	No	No	No	No	No	No	No	No	No	No	6	6	4	0	0	0	2.66667	2.5	2.5	0.971429	1	0.964286	0.857143	0.866667	0.895238
15186	Control cluster	15	23	20	0	Hindu	none/other	No	No	29	No	No	No	No	Yes	No	No	No	No	No	Yes	No	Yes	0	0	0	6	2	0	1.66667	2.08333	2.41667	0.942857	0.907143	0.678571	0.857143	0.838095	0.752381
15188	Control cluster	15	27	18	2	Hindu	none/other	Yes	No	38	No	No	No	No	No	No	No	No	No	No	No	No	No	0	0	0		0	2	1.66667	2	2.25	0.971429	0.964286	0.878571	0.914286	0.895238	0.809524
15189	Control cluster	15	29	19	2	Hindu	none/other	No	No	37	No	No	No	No	No	No	No	No	No	No	No	No	No	0	1	0	2	1	3	1.66667	1.66667	2.16667	0.907143	0.907143	0.85	0.771429	0.866667	0.809524
15191	Control cluster	15	18	16	1	Hindu	none/other	Yes	Yes	27	No	Yes	No	No	No	No	No	No	No	No	No	No	No	0	0	0	0	1	2	1.25	1.66667	2.33333	0.6	1	0.907143	0.866667	0.809524	0.809524
15192	Control cluster	15	26	24	2	Hindu	none/other	Yes	Yes	30	No	No	No	No	No	No	No	No	No	No	No	No	No	5	0	1	2	3	3	2.58333	1.83333	2.33333	0.907143	0.907143	0.85	0.942857	0.838095	0.809524
15193	Control cluster	15	21	18	2	Hindu	none/other	Yes	Yes	30	No	No	No	No	No	No	No	No	No	No	No	No	No	1	0	2	1	3	0	2.16667	1.75	2.16667	1	0.964286	0.964286	0.914286	0.895238	0.809524
15194	Control cluster	15	28	27	0	Hindu	none/other	No	Yes	28	No	No	No	No	No	No	No	No	No					0	0	0	0	0	0	2.25	2	2.33333	0.942857	0.935714		0.914286	0.942857	0.895238
15196	Control cluster	15	22	18	1	Hindu	none/other	Yes	Yes	28	No	No	No	No	No	No	Yes	No	No	No	No	No	Yes	1	0	0	3	0	1	1.41667	2.33333	2.66667	0.878571	0.878571	0.707143	0.809524	0.809524	0.838095
16101	Intervention cluster	16	27	18	2	Hindu	none/other	Yes	No	38	No	No	No	No	No	No	No	No	No	No	No	No	No	1	0	0	2	0	0	2	2.08333	2.66667	0.878571	1	0.964286	0.780952	0.895238	0.838095
16104	Intervention cluster	16	23	21	0	Hindu	sc/st/obc	No	Yes	23	Yes	No	No	No	No	No	No	No	No	No	No	No	No		2	0	0	2	0	2.08333	2.08333	2.41667	0.907143	1	0.935714	0.885714	0.885714	0.838095
16105	Intervention cluster	16	19	17	1	Hindu	none/other	No	Yes	28	No	No	No	No	No	No	No	No	No	No	No	No	Yes	0	2	2	2	0	0	2		2.41667	0.771429	0.85	0.85	0.809524		0.838095
16109	Intervention cluster	16	21	13	2	Hindu	sc/st/obc	Yes	Yes	25	No	No	No	No	No	No	Yes	No	Yes	No	No	No	No	0	5	0	0	0	0	2.25	2.33333	2.58333	0.878571	0.85	0.964286	0.866667	0.809524	0.838095
16112	Intervention cluster	16	29	19	1	Hindu	none/other	Yes	Yes	36	No	Yes	Yes	No	Yes	No	Yes	No	Yes	No	No	No	No	1	0	0	1	0	0	2.08333	2.16667	2.58333	0.885714	0.671429	0.964286	0.914286	0.828571	0.838095
16113	Intervention cluster	16	27	15	2	Hindu	sc/st/obc	Yes	Yes	30	No	No	No	No	No	No	No	No	No	No	No	No	No	1	0	0	1	0	0	1.83333	2.5	2.25	0.971429	0.914286	0.964286	0.885714	0.780952	0.780952
16114	Intervention cluster	16	23	18	2	Hindu	sc/st/obc	Yes	Yes	25	No	No	No	No	No	No	No	No	No	No	No	No	No	6	3	0	0	0	0	1.83333	1.91667	2.41667	1	0.964286	0.878571	0.809524	0.857143	0.809524
16115	Intervention cluster	16	18	17	0	Hindu	sc/st/obc	No	No	21	Yes	No	Yes	No	No									5	0	0	5	0	0	1.5			0.942857			0.914286
16116	Intervention cluster	16	26	20	1	Hindu	none/other	Yes	Yes	26	No	Yes	No	No	No	No	No	No	No	No	No	No	No	0	0		0	0	0	2.25	2.16667	2.58333	0.85	0.942857	0.935714	0.895238	0.838095	0.866667
16117	Intervention cluster	16	27	17	2	Hindu	none/other	Yes	No	36	No	No	No	No	No	No	No	No	No	No	No	No	No	0	0	0	0	0	0	2.08333	2.41667	2.25	0.935714	0.964286	0.964286	0.942857	0.809524	0.895238
16118	Intervention cluster	16	22	14	2	Muslim/Buddhist/Jain/Christian/Other	sc/st/obc	Yes	Yes	25	No	No	Yes	No	Yes	No	No	No	No	No	No	No	No	3	0	0	0	2	0	2	1.91667	2.25	0.878571	0.964286	0.935714	0.866667	0.780952	0.838095
16120	Intervention cluster	16	23	18	1	Hindu	none/other	Yes	Yes	30	No	No	No	No	No	No	No	No	No	No	No	No	No	6	1	0	4	2	0	1.91667	1.41667	2.5	0.885714	0.907143	0.935714	0.942857	0.838095	0.838095
16122	Intervention cluster	16	26	19	1	Hindu	none/other	Yes	Yes	30	No	No	No	No	Yes	No	No	No	No	No	No	No	No	2	0	0	0	0	0	2.5	2.08333	2.5	0.707143	0.907143	0.935714	0.942857	0.809524	0.866667
16123	Intervention cluster	16	20	19	0	Hindu	none/other	No	Yes	23	No	No	No	No	No	No	No	No	No	No	No	No	No	0	0	0	3	1	0	2.08333	1.83333	2.41667	0.85	0.907143	0.935714	0.971429	0.838095	0.866667
16127	Intervention cluster	16	24	21	1	Hindu	none/other	No	No	29	No	No	No	No	No	No	No	No	No	No	No	No	No	0	1		0	0	0	2.66667	2.83333	2.5	0.878571	0.942857	0.935714	0.809524	0.819048	0.866667
16129	Intervention cluster	16	20	18	1	Hindu	none/other	Yes	Yes	22	No	No	No	No	No	No	No	No	No	No	No	No	No	2	3	0	7	5	0	1.5	2.16667	2.5	0.878571	0.878571	0.964286	0.780952	0.885714	0.790476
16130	Intervention cluster	16	24	22	1	Hindu	none/other	No	Yes	31	No	No	Yes	No	Yes	No	No	No	Yes	No	No	No	No	2	2	0	1	1	0	2.16667	2.75	2.5	0.885714	0.678571	0.792857	0.809524	0.838095	0.838095
16131	Intervention cluster	16	19	18	1	Hindu	none/other	Yes	Yes	24	No	No	No	No	No	No	No	No	No					0	0	0	4	1	0	1.5	2.25		0.707143	0.821429		0.72381	0.847619
16133	Intervention cluster	16	26	18	1	Hindu	sc/st/obc	Yes	Yes	34	No	No	No	No	No	No	No	No	Yes	No	No	No	No	0	0	0	3	0	0	2.66667	2.91667	2.58333	0.914286	0.85	0.85	0.809524	0.866667	0.819048
16134	Intervention cluster	16	20	18	1	Hindu	none/other	Yes	Yes	20	No	No	No	No	No	No	No	No	No	No	No	No	Yes	0	0	0	2	0	0	2.08333	2.16667	2.75	0.942857	0.964286	0.792857	0.790476	0.809524	0.790476
16135	Intervention cluster	16	23	19	2	Hindu	sc/st/obc	No	Yes	26	No	Yes	No	No	Yes	No	No	No	No	No	No	No	No	2	1	1	5	0	2	1.66667	2.33333	2.58333	0.771429	0.821429	0.85	0.752381	0.942857	0.866667
16137	Intervention cluster	16	23	20	2	Hindu	none/other	No	Yes	31	No	No	No	No	No		No	No	No	No	No	No	No	0	0	0	0	0	0	2.08333	2.16667	2.41667	0.971429	0.964286	0.964286	0.866667	0.809524	0.819048
16140	Intervention cluster	16	20	18	1	Hindu	none/other	Yes	Yes	31	No	No	No	No	No	No	Yes	No	Yes	No	No	No	No	0	0	0	0	0	0	2.41667	2.33333	2.5	0.907143	0.907143	0.935714	0.885714	0.809524	0.819048
16141	Intervention cluster	16	28	19	1	Hindu	sc/st/obc	Yes	No	35	No	No	No	No	No	No	No	No	No	No	No	No	No	0	0	0	1	0	0	2.08333	2.41667	2.83333	0.907143	0.878571	0.878571	0.571429	0.866667	0.780952
16150	Intervention cluster	16	18	17	1	Hindu	sc/st/obc	No	No	22	Yes	No	No	No	No	Yes	No	No	No	No	No	No	Yes	7	6	2	0	0	1	2	2.08333	2.08333	0.935714	0.964286	0.878571	0.838095	0.857143	0.761905
16151	Intervention cluster	16	23	19	1	Hindu	sc/st/obc	No	Yes	25	Yes	No	No	No	No	No	No	No	No	No	No	No	No	0	0	0	0	1	0	2.33333	1.83333	2.83333	0.878571	0.907143	0.907143	0.895238	0.895238	0.790476
16154	Intervention cluster	16	23	16	1	Hindu	none/other	Yes	Yes	32	No	Yes	Yes	No	Yes	No	Yes	No	No	No	No	No	No	3	0	0	2	2	2	1.5	1.91667	2.08333	0.271429	0.607143	0.935714	0.67619	0.838095	0.790476
16155	Intervention cluster	16	28	17	2	Hindu	none/other	No	No	37	Yes	No	No	No	No	No	No	No	No	No	No	No	No	0	0	0	1	2	0	1.75	2.25	2.5	0.857143	0.857143	0.942857	0.809524	0.895238	0.790476
16156	Intervention cluster	16	23	18	1	Hindu	none/other	No	No	29	No	Yes	No	No	No	No	No	No	No	No	No	No	No	3	0	0	5	3	4	2	2.5	2.5	0.857143	0.914286	0.792857	0.752381	0.838095	0.733333
16157	Intervention cluster	16	29	18	2	Hindu	none/other	Yes	Yes	33	Yes	No	No	No	No	No	No	No	No	No	No	No	No	0	0	0	3	0	1	2	2.83333	2.66667	0.942857	0.935714	0.942857	0.866667	0.942857	0.819048
16158	Intervention cluster	16	25	22	1	Hindu	none/other	No	Yes	25	No	No	No	No	No	No	No	No	No	No	No	No	No	2	0	1	2	0	0	2.75	2.66667	2.83333	0.857143	0.914286	1	0.809524	0.838095	0.895238
16159	Intervention cluster	16	26	18	1	Hindu	none/other	Yes	Yes	37	No	No	No	No	No	No	No	No	No	No	No	No	No	0	2	1	1	2	1	1.91667	2.08333	2.5	0.735714	0.514286	0.907143	0.780952	0.914286	0.895238
16161	Intervention cluster	16	22	21	0	Hindu	none/other	No	Yes	26	No	No	No	No	No					No	No	No	No	0	0	0	0	0	0	2.33333	3	3	0.942857		0.85	0.809524	0.895238	0.885714
16164	Intervention cluster	16	27	18	1	Hindu	none/other	Yes	Yes	31	No	No	No	No	No	No	No	No	No	No	No	No	No	0	0	0	4	0		1.41667	3	1.75	0.907143	0.914286	0.885714	0.866667	0.92381	0.866667
16166	Intervention cluster	16	23	20	1	Hindu	sc/st/obc	No	Yes	29	No	No	No	No	No	No	No	No	No	No	No	No	No	0	0	0	0	2	1	1.83333	2.08333	2.25	0.942857	0.942857	0.85	0.838095	0.780952	0.838095
16168	Intervention cluster	16	24	20	1	Hindu	sc/st/obc	Yes	Yes	28	Yes	No	No	No	No									0	0	0	1	0	0	2.25			0.885714			0.885714
16170	Intervention cluster	16	27	22	1	Hindu	sc/st/obc	Yes	Yes	33	No	No	No	No	No	No	No	No	No	No	No	No	No	0	0	0	0	0	0	3	3	3	0.914286	0.942857	0.85	0.838095	0.942857	0.942857
16171	Intervention cluster	16	23	18	2	Hindu	none/other	Yes	Yes	33	Yes	No	No	No	No	No	No	No	No	No	No	No	No	0	0	0	4	2	0	1.83333	1.91667	3	0.907143	0.914286	0.907143	0.838095	0.838095	0.838095
16172	Intervention cluster	16	27	25	1	Hindu	none/other	Yes	Yes	27	No	No	No	No	No	No	No	No	No	No	No	No	No	0	0	0	0	0	0	2.33333	2.33333	2.91667	0.764286	0.707143	0.592857	0.885714	0.895238	0.809524
16173	Intervention cluster	16	24	20	1	Hindu	none/other	No	Yes	34	No	No	No	No	No									0	0	0	0	0	0	2.66667			0.907143			0.942857
16174	Intervention cluster	16	27	21	1	Hindu	none/other	Yes	Yes	32	No	No	No	No	No	No	No	No	No	No	No	No	No	5	3	0	1	3	0	1.5	1.5	2.41667	0.942857	0.885714	0.85	0.838095	0.895238	0.838095
16176	Intervention cluster	16	18	15	1	Hindu	none/other	No	Yes	38	No	No	No	No	No	No	No	No	No	No	No	No	No	6	6	0	2	1	0	1.33333	1.83333	2.08333	0.907143	0.964286	0.907143	0.866667	0.838095	0.809524
16177	Intervention cluster	16	21	18	1	Hindu	none/other	Yes	Yes	28	No	No	No	No	No	No	No	No	No	No	No	No	No	0	0	0	0	2	0	2.08333	1.75	2.33333	0.707143	0.907143	0.885714	0.885714	0.895238	0.838095
16178	Intervention cluster	16	26	21	1	Hindu	none/other	Yes	Yes	33	No	No	No	No	No	No	No	No	No					0	1	0	4	2	3	1.66667	1.5	1.75	0.421429	0.907143		0.752381	0.809524	0.780952
16181	Intervention cluster	16	18	18	0	Hindu	sc/st/obc	No	Yes	19	No	No	No	No	No	No	Yes	No	Yes	No	No	No	Yes	2	2	1	4	0	0	1.66667	2.5	2.5	0.885714	0.792857	0.707143	0.838095	0.857143	0.819048
16184	Intervention cluster	16	23	18	0	Hindu	sc/st/obc	No	Yes	27	Yes	Yes	No	No	No	No	No	No	Yes	No	No	No	Yes	5	4	0	7	6	0	2	1.08333	2.16667	0.828571	0.792857	0.85	0.885714	0.666667	0.809524
16185	Intervention cluster	16	18	19	0	Hindu	sc/st/obc	No	Yes	18	No	No	Yes	No	Yes	No	Yes	No	Yes	No	Yes	No	Yes	1	2	0	6	7	0	1.66667	2.08333	2.25	0.85	0.65	0.707143	0.895238	0.67619	0.838095
16188	Intervention cluster	16	23	17	1	Hindu	none/other	Yes	No	28	Yes	No	No	No	No	No	No	No	No	No	No	No	No	0	0	0	0	0	0	1.83333	2.16667	1.91667	0.907143	0.85	0.907143	0.942857	0.838095	0.809524
16189	Intervention cluster	16	22	18	1	Hindu	none/other	Yes	Yes	28	No	No	No	No	No	No	No	No	No	No	No	No	No	0	0	0	1	0	1	1.5	2.08333	2.41667	0.857143	1	0.964286	0.838095	0.895238	0.895238
16190	Intervention cluster	16	26	22	1	Hindu	none/other	Yes	Yes	30	No	No	No	No	No	No	No	No	No	No	No	No	No	0	0	0	0	0	0	2.25	2.75	2.33333	0.914286	0.885714	0.907143	0.838095	0.790476	0.838095
16191	Intervention cluster	16	25	24	0	Hindu	none/other	No	Yes	29	No	No	No	No	No	No	No	No	No	Yes	Yes	No	Yes	3	0	0	4	1	2	2	2.83333	2.16667	0.85	0.964286	0.621429	0.809524		0.838095
16192	Intervention cluster	16	28	19	2	Hindu	none/other	Yes	Yes	35	No	No	No	No	No	No	No	No	No	No	No	No	No	0	0	0	1	0	0	1.66667	3	2.66667	0.828571	0.821429	0.85	0.809524	0.704762	0.838095
16193	Intervention cluster	16	28	19	2	Hindu	none/other	No	Yes	31	No	No	No	No	No	No	No	No	No	No	No	No	No	1	0	0	1	1	0	2	2.66667	2.41667	0.914286	0.85	0.907143	0.809524	0.790476	0.838095
16196	Intervention cluster	16	21	19	1	Hindu	sc/st/obc	Yes	Yes	26	Yes	No	No	No	No									6	0	0	6	0	0	1.33333			0.828571			0.780952
16273	Intervention cluster	16	29	19	2	Hindu	sc/st/obc	No	Yes	37	No	No	No	No	No	No	No	No	No	No	No	No	No	1	0	0	0	0	0	2.08333	1.75	2.16667	0.907143	0.85	0.907143	0.914286	0.838095	0.838095
16274	Intervention cluster	16	27	18	2	Hindu	sc/st/obc	Yes	No	35	Yes	No	No	No	No	No	No	No	No	No	No	No	Yes	2	3	0	1	0	1	2.25	2.66667	2.5	0.907143	0.942857	0.821429	0.857143	0.866667	0.895238
16275	Intervention cluster	16	28	21	2	Hindu	sc/st/obc	Yes	No	28	No	No	No	No	No	No	No	No	No	No	No	No	No	2	0	0	4	1	0	1.83333	2.25	2.08333	0.792857	0.907143	0.85	0.838095	0.942857	0.895238
16276	Intervention cluster	16	29	21	1	Hindu	sc/st/obc	No	Yes	31	No	No	No	No	No	No	No	No	No	No	No	No	No	0	0	0	0	0	0	2.25	2.75	2.5	0.942857	0.885714	0.907143	0.752381	0.838095	0.895238
16277	Intervention cluster	16	25	18	2	Hindu	none/other	No	Yes	36	No	No	No	No	No	No	No	No	No	No	No	No	No	0	0	0	2	0	0	2.08333	2.33333	2.5	0.942857	0.878571	0.907143	0.857143	0.838095	0.838095
16278	Intervention cluster	16	24	20	2	Hindu	sc/st/obc	Yes	No	31	No	No	No	No	No	No	Yes	No	No	No	No	No	No	5	0	0	2	4	0	2.16667	2.5	2.58333	0.971429	0.885714	0.907143	0.866667	0.733333	0.838095
17101	Control cluster	17	28	19	2	Hindu	none/other	No	No	33	No	No	No	No	No	No	No	No	No	No	No	No	No	1	0	1	6	0	0	1.33333	2.66667	2.33333	0.942857	0.885714	0.821429	0.533333	0.752381	0.838095
17102	Control cluster	17	29	20	2	Hindu	none/other	Yes	Yes	32	No	No	No	No	Yes	No	No	No	No	No	No	No	No	2	3	0	0	1	0	1.83333	1.58333	2.08333	0.821429	0.821429	0.914286	0.838095	0.914286	0.838095
17103	Control cluster	17	23	18	1	Hindu	none/other	Yes	Yes	38	No	No	No	No	No	No	No	No	No	No	No	No	Yes	0	4	0	0	0	2	2.33333	2.83333	2	0.885714	0.707143	0.707143	0.752381	0.847619	0.838095
17104	Control cluster	17	25	24	1	Hindu	none/other	Yes	Yes	26	No	No	No	No	No									2	0	0	0	0	0	3			0.914286			0.809524
17105	Control cluster	17	18	18	0	Hindu	none/other	No	Yes	21	No	No	No	No	No	No	No	No	No	No	No	No	No	0	3	1	0	0		2.5	3	2.33333	0.907143	0.964286	0.935714	1	0.895238	0.866667
17106	Control cluster	17	23	20	1	Hindu	none/other	Yes	Yes	23	No	No	No	No	No	No	No	No	Yes	No	No	No	Yes	0	0	0	3	0	0	2.16667	2.33333	2.33333	0.821429	0.85	0.821429	0.885714	0.838095	0.809524
17108	Control cluster	17	26	22	1	Hindu	none/other	Yes	Yes	32	No	No	No	No	No	No	No	No	No	No	No	No	No	0	0	1	4	1	0	1.5	2.08333	2.33333	0.764286	0.878571	0.85	0.8	0.857143	0.838095
17109	Control cluster	17	28	24	1	Hindu	sc/st/obc	Yes	Yes	30	No	No	No	No	No	No	No	No	No	No	No	No	No	0	0	1	0	0	2	2.58333	2.41667	2.08333	0.878571	0.85	0.85	0.838095	0.895238	0.838095
17110	Control cluster	17	22	21	1	Hindu	none/other	No	Yes	29	Yes	No	No	No	No	No	No	No	No	No	No	No	No	3	2	0	0	0	5	2.5	2.16667	1.83333	0.878571	0.885714	0.914286	0.838095	0.838095	0.866667
17111	Control cluster	17	26	19	2	Hindu	sc/st/obc	Yes	Yes	34	No	No	No	No	No	No	No	No	No	No	No	No	No	0	0	0	2	5	0	2.16667	1.75	2.33333	0.878571	0.878571	0.878571	0.857143	0.666667	0.761905
17112	Control cluster	17	26	20	1	Hindu	sc/st/obc	Yes	Yes	36	No	No	No	No	No	No	No	No	No	No	No	No	No	0	1	0	0	1	1	2.25	2.25	2.33333	0.821429	0.878571	0.885714	0.838095	0.780952	0.809524
17113	Control cluster	17	21	18	1	Hindu	sc/st/obc	No	Yes	28	No	No	No	No	No	No	Yes	No	Yes	No	No	No	No	5	5	4	5	4	0	1.91667	2	2.16667	0.678571	0.514286	0.764286	0.72381	0.752381	0.809524
17114	Control cluster	17	29	19	2	Hindu	sc/st/obc	No	Yes	29	Yes	Yes	No	No	No	Yes	No	No	No	No	No	No	Yes	5	0	4	0	2	0	2	2	2.33333	0.964286	0.964286	0.735714	0.92381	0.866667	0.838095
17115	Control cluster	17	24	21	1	Hindu	sc/st/obc	No	Yes	23	No	No	No	No	No	No	No	No	No	No	No	No	No	3	0	0	0	3	0	1.58333	1.5	2.41667	0.942857	0.907143	0.885714	0.838095	0.838095	0.838095
17116	Control cluster	17	19	19	0	Hindu	none/other	No	Yes	24	No	No	No	No	No	No	No	No	No	No	No	No	No	0	0	1	0	0	0	2.83333	2.58333	2.66667	0.942857	0.971429	0.878571	0.92381	0.942857	0.838095
17117	Control cluster	17	21	18	1	Hindu	none/other	Yes	Yes	23	No	No	No	No	No	No	No	No	No	Yes	No	No	Yes	0	0	0	2	3	0	1.83333	2.16667	1.91667	0.907143	0.907143	0.942857	0.857143	0.790476	0.838095
17118	Control cluster	17	24	21	1	Hindu	sc/st/obc	No	Yes	26	No	No	No	No	No									3	0	0	2	0	0	2.08333			0.907143			0.838095
17119	Control cluster	17	18	16	1	Hindu	sc/st/obc	Yes	No	21	Yes	No	No	No	No	No	No	No	No	No	No	No	Yes	0	0	1	4	2	0	1.33333	1.66667	2.25	0.907143	0.907143	0.828571	0.857143	0.895238	0.809524
17120	Control cluster	17	25	19	2	Hindu	none/other	Yes	Yes	31	No	No	No	No	No	No	No	No	No	No	No	No	No	2	2	2	4	4	3	1.66667	2.41667	2	0.878571	0.935714	0.907143	0.885714	0.838095	0.72381
17121	Control cluster	17	19	19	0	Hindu	none/other	No	Yes	23	No	No	Yes	No	Yes	Yes	Yes	No	Yes	No	No	No	No	7	6	5	0	2	4	2.41667	2	1.83333	0.535714	0.85	0.707143	0.885714	0.857143	0.609524
17122	Control cluster	17	22	16	2	Muslim/Buddhist/Jain/Christian/Other	sc/st/obc	No	No	27	No	No	Yes	No	No									6	0	0	1	0	0	1.41667			0.671429			0.828571
17123	Control cluster	17	27	18	1	Hindu	sc/st/obc	Yes	No	30	No	No	No	No	No	No	No	No	No	No	No	No	Yes	0	0	2	7	3	2	1.33333	1.91667	2.33333	0.907143	0.964286	0.735714	0.809524	0.838095	0.809524
17124	Control cluster	17	26	18	2	Hindu	sc/st/obc	Yes	No	32	No	No	No	No	No	No	No	No	No	No	No	No	No	4		0	2	3	0	1.91667	1.41667	2.25	0.942857	0.964286	0.792857	0.838095	0.895238	0.838095
17125	Control cluster	17	23	18	2	Hindu	sc/st/obc	No	Yes	27	Yes	Yes	No	No	No	No	No	No	No	No	No	No	Yes	0		0	0	3	0	1.41667	2.08333	2.08333	0.964286	0.964286	0.65	0.809524	0.838095	0.809524
17128	Control cluster	17	28	23	1	Hindu	none/other	No	Yes	33	No	No	No	No	No	No	No	No	No	No	No	No	No	0	0	0	0	0	0	2.75	2.91667	2.66667	0.942857	0.914286	0.907143	0.942857	0.790476	0.838095
17129	Control cluster	17	26	19	2	Hindu	none/other	Yes	Yes	32	No	No	No	No	No	No	No	No	No	No	No	No	No	3	1	1	1	0	2	2.16667	2.58333	2.33333	0.942857	0.907143	0.878571	0.733333	0.742857	0.809524
17131	Control cluster	17	26	21	1	Hindu	sc/st/obc	Yes	Yes	29	No	No	No	No	No	No	No	No	No	No	No	No	Yes	0		0	0	0	2	2.16667	2.66667	2.33333	0.914286	0.878571	0.85	0.942857	0.809524	0.809524
17136	Control cluster	17	21	18	1	Hindu	none/other	Yes	Yes	26	No	No	Yes	Yes	Yes	No	Yes	No	Yes	No	Yes	No	Yes	4	0	0	0	2		2.16667	2.41667	1.83333	0.214286	0.235714	0.792857	0.780952	0.780952	0.866667
17142	Control cluster	17	24	15	2	Hindu	none/other	No	Yes	38	No	No	No	No	No	No	No	No	No	Yes	Yes	No	Yes	7	4	0	4	3	0	2.41667	2.41667	2.66667		0.285714	0.764286	0.771429	0.780952	0.838095
17144	Control cluster	17	25	19	2	Hindu	none/other	No	Yes	33	No	No	No	No	No	No	No	No	No	No	No	No	No	0		0	2	3	1	1.83333	2.33333	2.58333	0.914286	0.885714	0.907143	0.838095	0.866667	0.838095
17145	Control cluster	17	21	19	0	Hindu	sc/st/obc	No	Yes	25	No	No	No	No	No	No	No	No	No	No	No	No	No	0	0	0	0	0	0	2.08333	2.25	2.25	0.914286	0.792857	0.907143	0.971429	0.838095	0.809524
17149	Control cluster	17	24	20	1	Hindu	none/other	Yes	No	30	No	No	No	No	No	No	No	No	No	No	No	No	No	0	2	0	0	0	5	2.58333	1.83333	1.25	0.942857	0.964286	0.907143	1		0.72381
17151	Control cluster	17	27	20	1	Hindu	none/other	No	Yes	34	No	No	No	No	No	No	No	No	No	No	No	No	No	0	0	2	0	0	2	2.58333	2.83333	1.66667	0.914286	0.964286	0.878571	0.885714	0.847619	0.809524
17152	Control cluster	17	25	18	2	Hindu	none/other	No	Yes	30	No	No	No	No	No	No	No	No	No	No	No	No	Yes	0	0	0	2	4	1	1.33333	1.41667	1.75	0.878571	0.885714	0.821429	0.828571	0.809524	0.752381
17153	Control cluster	17	29	26	1	Hindu	sc/st/obc	No	Yes	29	No	No	No	No	No	No	No	No	No	No	No	No	No	0	1	0	0	0	0	2.33333	2.33333	2.83333	0.942857	0.935714	0.942857	1	0.866667	0.942857
17155	Control cluster	17	21	19	1	Hindu	sc/st/obc	Yes	No	27	No	No	No	No	No	No	No	No	No	No	No	No	No	0	2	3	5	0	0	2.5	2.83333	2	0.914286	0.878571	0.85	0.914286	0.790476	0.838095
17159	Control cluster	17	26	21	1	Hindu	sc/st/obc	Yes	Yes	28	No	No	No	No	No	No	No	No	No	No	No	No	No	1	0	0	2	0	1	2	2	2	0.878571	0.942857	0.878571	0.819048	0.790476	0.838095
17160	Control cluster	17	22	18	1	Hindu	sc/st/obc	Yes	Yes	30	No	No	No	No	No	No	No	No	No	No	No	No	No	0	1	0	0	0	0	1.83333	2.08333	2.33333	0.942857	0.964286	0.885714	0.885714	0.771429	0.866667
17165	Control cluster	17	25	17	1	Hindu	sc/st/obc	Yes	Yes	28	No	No	No	No	No	No	No	No	No	No	No	No	No	0	1	0	0	0	0	2.16667	2.33333	1.91667	0.878571	0.878571	0.907143	0.866667	0.809524	0.780952
17169	Control cluster	17	28	27	0	Muslim/Buddhist/Jain/Christian/Other	none/other	No	Yes	27	No	No	No	No	No	No	No	No	No	No	Yes	No	Yes	2	2	0	2	1	0	2.08333	2.08333	2	0.85	0.964286	0.35	0.809524	0.866667	0.780952
17172	Control cluster	17	20	17	2	Hindu	sc/st/obc	Yes	Yes	23	No	No	No	No	No	No	No	No	Yes	No	Yes	No	Yes	0	4	1	2	4	0	2.08333	1.33333	2.16667	0.942857	0.85	0.792857	0.838095	0.866667	0.866667
17173	Control cluster	17	28	20	2	Hindu	sc/st/obc	Yes	No	34	No	No	No	No	No									0	0	0	0	0	0	2			0.907143			0.838095
17177	Control cluster	17	18	15	1	Hindu	sc/st/obc	Yes	No	26	No	No	Yes	No	Yes	No	No	No	No	No	Yes	No	Yes	6	5	7	6	2	4	1.66667	2.33333	1.33333	0.828571	0.85	0.85	0.809524	0.809524	0.695238
17178	Control cluster	17	21	18	1	Hindu	sc/st/obc	No	No	23	Yes	No	No	No	No									1	0	0	2	0	0	1.75			0.942857			0.809524
17179	Control cluster	17	28	22	1	Hindu	sc/st/obc	Yes	No	32	Yes	No	Yes	No	No	No	No	No	No	No	No	No	No	2	1	0	0	1	0	2.08333	1.83333	2.75	0.828571	0.964286	0.964286	0.942857	0.895238	0.704762
17185	Control cluster	17	28	19	1	Hindu	sc/st/obc	Yes	No	31	No	Yes	Yes	No	Yes	No	No	No	No	No	No	No	No	0	2	4	0	0	0	2.33333	2.41667	2.16667	0.735714	1	0.964286	0.857143	0.809524	0.761905
17188	Control cluster	17	24	22	0	Muslim/Buddhist/Jain/Christian/Other	none/other	No	Yes	24	No	No	No	No	No									2	0	0	3	0	0	2			1			0.866667
17190	Control cluster	17	23	21	0	Muslim/Buddhist/Jain/Christian/Other	none/other	No	Yes	23	No	No	No	No	No	No	No	No	No	No	No	No	No	0	0	0	0	1	0	1.91667	1.75	2.83333	1	0.964286	0.935714	0.895238	0.838095	0.733333
17191	Control cluster	17	28	23	2	Hindu	sc/st/obc	No	Yes	36	No	No	No	No	No	No	No	No	No	No	No	No	No	5	6	0	0	0	4	2.08333	2.5	2	0.878571	0.907143	0.964286	0.809524	0.838095	0.761905
17197	Control cluster	17	25	23	1	Hindu	none/other	Yes	No	27	No	No	No	No	No	No	No	No	Yes	No	No	No	No	0	0	0	0	0	0	2.25	2.5	2.91667	0.707143	0.828571	0.907143	0.885714	0.809524	0.895238
17198	Control cluster	17	28	21	1	Hindu	none/other	Yes	Yes	31	No	No	No	No	No									0	0	0	0	0	0	2.25			0.878571			0.838095
17199	Control cluster	17	28	25	2	Hindu	sc/st/obc	No	Yes	32	No	No	No	No	No	No	No	No	No	Yes	No	No	No	0	0		0	0	1	2.33333	2.41667	2.08333	0.878571	0.885714	0.907143	0.866667	0.885714	0.790476
17202	Control cluster	17	29	23	2	Hindu	sc/st/obc	Yes	Yes	28	No	No	Yes	No	Yes	No	No	No	Yes	No	Yes	No	Yes	2	2	0	4	0	3	1.83333	2	2	0.764286	0.535714	0.7	0.780952	0.838095	0.838095
17206	Control cluster	17	19	18	0	Hindu	sc/st/obc	No	Yes	24	No	No	Yes	No	Yes	No	Yes	No	Yes	No	No	No	No	7	6	0	1	2	1	2.41667	2.25	2.41667	0.671429	0.85	0.964286	0.733333	0.780952	0.704762
17216	Control cluster	17	19	18	0	Hindu	none/other	No	Yes	25	No	No	No	No	No	No	No	No	No	No	No	No	No		1	0	0	0	1	1.75	2.5	2.5	0.942857	0.821429	0.964286	1	0.809524	0.819048
17220	Control cluster	17	27	21	2	Muslim/Buddhist/Jain/Christian/Other	none/other	Yes	No	29	Yes	No	No	No	No	No	No	No	No	No	No	No	No	0	5	0	7	1	3	1.91667	2.5	2	0.964286	0.964286	0.964286	0.866667	0.895238	0.838095
17221	Control cluster	17	24	20	2	Hindu	sc/st/obc	Yes	No	27	Yes	No	No	No	No					No	No	No	No	0	0	0	3	0	3	1.91667		2.33333	0.935714		0.964286	0.942857		0.866667
17224	Control cluster	17	22	19	1	Hindu	sc/st/obc	Yes	Yes	29	No	No	No	No	No	No	No	No	No	No	No	No	No	0	0	0	0	0	0	2.33333	2.33333	2.83333	0.85	0.907143	0.964286	0.838095	0.838095	0.819048
17225	Control cluster	17	24	22	1	Hindu	sc/st/obc	Yes	Yes	28	No	No	No	No	No	No	No	No	No	No	No	No	No	2	0	0	0	0		2.5	2.25	2.91667	0.878571	0.792857	0.964286	0.819048	0.838095	0.838095
17234	Control cluster	17	20	20	0	Hindu	sc/st/obc	No	No	21	No	No	Yes	No	Yes	No	No	No	No	No	No	No	No	0	4	0	0	0	3	2.5	2.16667	1.75	0.742857	0.821429	0.935714	0.914286	0.838095	0.733333
18101	Intervention cluster	18	25	19	1	Hindu	none/other	No	Yes	31	Yes	No	No	No	No	No	No	No	No	No	No	No	No	0	1	0	3	0	0	2.08333	2.5	2.75	0.907143	0.942857	0.907143	0.809524	0.809524	0.838095
18103	Intervention cluster	18	20	18	1	Hindu	none/other	No	Yes	25	No	No	No	No	No	No	No	No	No	No	No	No	No	1	0	0	0	0	0	2.08333	2.16667	2.41667	0.935714	0.85	0.964286	0.838095	0.780952	0.838095
18104	Intervention cluster	18	18	17	0	Hindu	none/other	No	Yes	27	Yes	No	No	No	No	No	No	No	No	No	No	No	No	1	0	0	3	0	1	1.66667	2.5	2.16667	0.971429	1	0.964286	0.838095	0.914286	0.838095
18105	Intervention cluster	18	26	23	1	Hindu	sc/st/obc	Yes	No	28	No	No	No	No	No	No	No	No	No	No	No	No	No	5	0	0	0	0	1	2.5	2.16667	2.25	0.907143	1	0.907143	0.838095	0.838095	0.790476
18106	Intervention cluster	18	26	20	2	Hindu	sc/st/obc	Yes	Yes	30	No	No	No	No	No	No	No	No	No	No	No	No	No	0	1	0	1	0	0	2	2.33333	2.66667	0.964286	0.964286	0.964286	0.809524	0.866667	0.838095
18107	Intervention cluster	18	21	17	1	Hindu	sc/st/obc	No	Yes	31	No	No	No	No	No	No	No	No	No	No	No	No	No	4	2	0	1	3	0	1.5	2.08333	2.16667	0.971429	0.907143	0.907143	0.838095	0.885714	0.838095
18108	Intervention cluster	18	27	21	1	Hindu	none/other	No	Yes	31	No	Yes	No	No	No	No	No	No	No	No	No	No	No	2	0	0	1	0	0	2	2.16667	2.91667	0.907143	0.792857	0.907143	0.952381	0.914286	0.866667
18109	Intervention cluster	18	19	18	1	Hindu	none/other	No	Yes	31	No	No	No	No	No	No	No	No	No	No	No	No	No	0	0	0	1	1	0	1.91667	2.41667	2.33333	0.907143	0.907143	0.935714	0.809524	0.838095	0.838095
18110	Intervention cluster	18	26	19	2	Hindu	none/other	Yes	Yes	29	No	No	No	No	No	No	No	No	No	No	No	No	No	4	3	0	1	0	0	2	2.33333	2.5	0.964286	0.7	0.964286	0.780952	0.809524	0.838095
18111	Intervention cluster	18	25	17	2	Hindu	none/other	Yes	No	29	No	No	No	No	No	No	No	No	No	No	No	No	No	4	4	0	1	0	0	1.91667	2.5	2.41667	1	0.878571	0.907143	0.866667	0.809524	0.838095
18112	Intervention cluster	18	23	19	1	Hindu	none/other	Yes	Yes	26	No	Yes	No	No	No	No	No	No	Yes	No	No	No	No	0	0	0	0	0	0	2.58333	2.75	2.58333	0.878571	0.878571	0.907143	0.838095	0.838095	0.895238
18113	Intervention cluster	18	25	17	2	Hindu	none/other	No	Yes	32	No	Yes	No	No	No	Yes	No	No	No	No	No	No	No	2	1	0		0	0	1.91667	2.33333	2.33333	0.942857	1	0.964286	0.780952	0.885714	0.895238
18114	Intervention cluster	18	21	19	1	Hindu	none/other	No	Yes	31	No	No	No	No	No	No	No	No	No	No	No	No	No	6	3	0	1	0	0	1.75	2	2.41667	1	0.942857	0.907143	0.838095	0.885714	0.838095
18116	Intervention cluster	18	20	18	1	Hindu	none/other	No	Yes	31	No	No	No	No	No	No	No	No	No	No	No	No	No		3	0	2	0	0	2	2.08333	2.16667	0.942857	0.85	0.907143	0.752381	0.828571	0.838095
18118	Intervention cluster	18	21	18	1	Hindu	none/other	No	Yes	28	No	No	No	No	No	No	No	No	No					5	0	0	2	0	0	2.08333	2.66667	2.16667	0.964286	0.121429		0.828571	0.885714	0.809524
18119	Intervention cluster	18	24	17	2	Hindu	none/other	No	Yes	29	No	Yes	No	No	No	No	No	No	Yes	No	No	No	No	1	1	0	4	2	0	2	2.33333	2.5	0.964286	0.878571	0.964286	0.866667	0.809524	0.838095
18122	Intervention cluster	18	24	16	2	Muslim/Buddhist/Jain/Christian/Other	sc/st/obc	No	Yes	35	No	Yes	No	No	Yes	No	No	No	Yes	No	No	No	No	0	0	0	6	2	0	2.33333	2.16667	2.91667	0.771429	0.85	0.878571	0.780952	0.838095	0.942857
18123	Intervention cluster	18	23	17	2	Hindu	sc/st/obc	No	Yes	31	No	No	No	No	No	No	No	No	No	No	No	No	No	0	0	0		0	0	1.66667	2.41667	2.25	0.914286	0.85	0.735714	0.885714	0.942857	0.866667
18124	Intervention cluster	18	20	16	1	Hindu	sc/st/obc	Yes	Yes	27	Yes	No	No	No	No	No	No	No	No	No	No	No	No	0	0	0		0	0	1.66667	1.75	2.33333	0.942857	0.907143	1	0.742857	0.866667	0.942857
18126	Intervention cluster	18	24	20	1	Hindu	sc/st/obc	No	Yes	30	No	No	No	No	Yes	No	No	No	Yes	No	No	No	No	0	0	0	7	2	0	1.5	2.25	2.25	0.857143	0.65	0.842857	0.866667	0.942857	0.838095
18128	Intervention cluster	18	25	20	2	Hindu	none/other	No	Yes	31	No	No	No	No	No	No	No	No	No	No	No	No	No	2	4	2	7	0	0	1.83333	2.33333	2.91667	0.885714	0.821429	0.935714	0.809524	0.942857	0.942857
18129	Intervention cluster	18	20	18	0	Hindu	sc/st/obc	No	Yes	30	Yes	No	No	No	No									3	0	0	6	0	0	1.83333			0.942857			0.885714
18130	Intervention cluster	18	21	19	1	Hindu	sc/st/obc	No	Yes	22	Yes	No	No	No	No	No	No	No	No	No	No	No	No	0	0	0		2	0	1.66667	2	1.83333	0.85	0.85	0.907143	0.695238	0.895238	0.838095
18131	Intervention cluster	18	28	20	2	Muslim/Buddhist/Jain/Christian/Other	sc/st/obc	No	Yes	32	No	No	No	No	Yes	No	No	No	No	No	No	No	No	3	0	0	1	0	0	1.75	2	2.66667	0.764286	0.907143	0.935714	0.895238	0.914286	0.809524
18132	Intervention cluster	18	26	18	1	Hindu	none/other	Yes	No	24	No	No	Yes	Yes	Yes	No	Yes	Yes	Yes	No	No	No	No	6	2	0	5	2	0	2.08333	1.66667	3	0.385714	0.65	0.678571	0.838095	0.838095	0.838095
18134	Intervention cluster	18	25	21	2	Hindu	none/other	Yes	No	33	No	No	No	No	Yes	No	No	No	Yes	No	No	No	No	0	0	0	2	2	1	1.66667	1.83333	1.75	0.65	0.878571	0.964286	0.92381	0.809524	0.838095
18136	Intervention cluster	18	27	20	2	Hindu	none/other	Yes	No	29	No	No	No	No	No	No	No	No	Yes	No	No	No	No	2	1	0	0	0	0	1.83333	2.08333	2.83333	0.828571	0.878571	0.821429	0.866667	0.866667	0.895238
18137	Intervention cluster	18	24	20	2	Hindu	sc/st/obc	Yes	Yes	29	No	No	No	No	No	No	No	No	Yes	No	No	No	No	6	2	0	1	0	0	2.16667	2.5	1.83333	0.85	0.885714	0.935714	0.866667	0.942857	0.838095
18139	Intervention cluster	18	24	19	1	Hindu	sc/st/obc	Yes	Yes	30	Yes	No	No	No	No	No	No	No	Yes	No	No	No	No	0	0	0	2	1	0	1.83333	1.91667	3	0.828571	0.907143	0.878571	0.838095	0.838095	0.895238
18141	Intervention cluster	18	21	18	0	Hindu	none/other	No	Yes	28	Yes	No	No	No	Yes	No	No	No	Yes	No	No	No	Yes	1	0	0	4	2	0	1.33333	1.66667	2.66667	0.621429	0.821429	0.65	0.914286	0.780952	0.942857
18142	Intervention cluster	18	21	18	1	Hindu	sc/st/obc	Yes	Yes	25	Yes	No	No	No	No	No	No	No	No	No	No	No	No	2	0	0	1	0	2	1.91667	2.25	2	0.8	0.678571	1	0.885714	0.780952	0.838095
18144	Intervention cluster	18	19	16	1	Hindu	sc/st/obc	No	No	24	Yes	No	No	No	Yes	No	No	No	No					4	3	0	0	1	0	2.58333	1.91667		0.742857	0.857143		0.866667	0.895238
18145	Intervention cluster	18	27	23	1	Hindu	sc/st/obc	Yes	Yes	35	No	No	No	No	Yes					No	No	No	No	0	0	0	0	0	0	2.08333	1.83333	2.41667	0.65		0.907143	0.866667	0.895238	0.809524
18146	Intervention cluster	18	20	19	1	Hindu	none/other	Yes	No	28	No	No	No	No	No	No	No	No	No	No	Yes	No	Yes	1	4	0	1	1	0	1.25	2.08333	2.33333	0.878571	0.792857	0.792857	0.866667	0.838095	0.838095
18147	Intervention cluster	18	21	19	1	Hindu	none/other	Yes	Yes	26	Yes	No	No	No	No	No	No	No	No	No	No	No	No	0	0	0	0	0	0	2.08333	2.41667	2.5	0.85	0.914286	1	0.914286	0.895238	0.838095
18148	Intervention cluster	18	21	18	1	Hindu	sc/st/obc	No	Yes	32	Yes	No	No	No	No	No	No	No	No	No	No	No	No	3	3	0	1	1	0	1.91667	2	2.5	0.771429	0.714286	0.792857	0.866667	0.895238	0.866667
18149	Intervention cluster	18	21	19	0	Hindu	none/other	No	Yes	29	No	No	No	No	No	No	No	No	No	No	No	No	No	2	2	0	2	1	0	2.75	2.08333	2.41667	0.8	0.742857	0.821429	0.914286	0.838095	0.866667
18151	Intervention cluster	18	18	18	0	Hindu	none/other	No	Yes	24	Yes	No	No	No	No					No	No	No	Yes	3	0	0	0	2	0	1.66667	2.16667	2.5	0.878571		0.907143	0.914286	0.838095	0.838095
18152	Intervention cluster	18	25	19	2	Hindu	none/other	Yes	Yes	30	No	No	No	No	Yes	No	No	No	No	No	No	No	No	4	1	4	0	0	0	2.66667	2	2.83333	0.878571	0.971429	0.907143	0.866667	0.895238	0.895238
18154	Intervention cluster	18	21	18	1	Hindu	none/other	No	Yes	27	Yes	No	No	No	No	No	No	No	No	No	No	No	No	0	1	0	7	1	0	1.16667	2.08333	2.75	0.914286	0.964286	0.907143	0.771429	0.838095	0.895238
18155	Intervention cluster	18	27	21	2	Hindu	none/other	No	Yes	30	No	No	No	No	No	No	No	No	No	No	No	No	No	0	0	0	0	0	0	2.5	2.33333	2.33333	0.942857	0.785714	0.878571	0.895238	0.895238	0.838095
18156	Intervention cluster	18	27	18	2	Hindu	none/other	Yes	Yes	30	No	No	No	No	No	No	No	No	No	No	No	No	Yes	2	0	0	5	0	0	2.16667	2.5	2.58333	0.914286	0.964286	0.907143	0.771429	0.838095	0.895238
18157	Intervention cluster	18	23	19	2	Hindu	none/other	Yes	Yes	29	Yes	No	Yes	No	Yes	No	Yes	No	Yes	No	No	No	No	0	0	0	0	0	0	2.08333	2.16667	2.5	0.685714	0.792857	0.85	0.942857	0.895238	0.866667
18159	Intervention cluster	18	23	17	2	Hindu	none/other	Yes	No	26	No	No	No	No	No	No	No	No	No	No	No	No	No	4	0	3		0	0	2.66667	2.16667	2.5	0.942857	0.964286	1	0.838095	0.838095	0.838095
18160	Intervention cluster	18	21	17	0	Hindu	none/other	No	Yes	30	Yes	No	Yes	No	Yes					Yes	Yes	No	Yes	7	0	0	6	0	0	1.66667	2.08333	2.66667	0.421429		0.478571	0.914286	0.895238	0.838095
18162	Intervention cluster	18	24	17	1	Hindu	none/other	Yes	Yes	29	No	No	No	No	No	No	No	No	No	No	No	No	No	0	0	0	7	0	1	1.58333	2.75	2.33333	0.857143	0.964286	0.85	0.895238	0.790476	0.838095
18163	Intervention cluster	18	19	18	1	Hindu	none/other	Yes	Yes	27	No	No	No	No	No	No	No	No	No	No	No	No	Yes	3	4	0	2	1	1	1.91667	2.58333	2.5	0.964286	0.964286	0.85	0.752381	0.714286	0.838095
18164	Intervention cluster	18	18	16	1	Hindu	none/other	Yes	Yes	26	No	No	No	Yes	Yes	No	No	No	No	No	No	No	No	1	0	0	7	4	0	1.16667	1.5	2.75	0.657143	0.935714	0.907143	0.828571	0.838095	0.847619
18165	Intervention cluster	18	29	22	2	Hindu	none/other	No	Yes	30	No	No	No	No	No	Yes	No	No	No	No	No	No	No	2	0	1	7	1	0	1.66667	2.58333	2.66667	0.942857	0.964286	0.907143	0.72381	0.895238	0.92381
18166	Intervention cluster	18	22	22	0	Hindu	none/other	No	Yes	26	No	No	No	No	No	No	No	No	No	No	No	No	No	1	1	1		0	0	1.66667	2.75	2.58333	1	0.964286	0.85	0.866667	0.742857	0.895238
18169	Intervention cluster	18	23	18	2	Hindu	none/other	No	No	28	Yes	No	No	No	No	No	Yes	Yes	Yes	No	No	No	No	2	1	0	2	3	0	1.83333	1.83333	2.58333	0.714286	0.685714	0.85	0.752381	0.752381	0.809524
18170	Intervention cluster	18	29	23	2	Hindu	none/other	No	No	34	No	No	No	No	No	No	No	No	No	No	No	No	No	7	0	0	0	3	0	2.08333	2.75	2.75	0.907143	0.964286	0.964286	0.780952	0.790476	0.819048
18172	Intervention cluster	18	18	17	0	Hindu	sc/st/obc	No	No	27	No	No	No	No	No	No	No	No	No	No	No	No	No	2	0	0	3	1	0	1.75	2.5	2.75	1	0.964286	0.878571	0.866667	0.790476	0.819048
18180	Intervention cluster	18	27	18	2	Hindu	none/other	No	Yes	33	No	No	No	No	No	No	No	No	No	No	No	No	No	0	0	0	7	1		1.16667	2.08333	2.33333	0.885714	0.878571	0.85	0.828571	0.942857
18181	Intervention cluster	18	21	18	1	Hindu	none/other	No	Yes	25	No	No	No	No	No					No	Yes	No	Yes	1	0	1		4	0	2.16667	1.83333	2.83333	0.878571		0.85	0.828571	0.771429	0.838095
18184	Intervention cluster	18	27	20	2	Hindu	none/other	No	Yes	32	No	No	No	No	No	No	No	No	No	No	No	No	No	2	0	0		0	0	2.16667	2.5	2.66667	0.885714	0.942857	0.914286	0.838095	0.819048	0.790476
18185	Intervention cluster	18	24	18	2	Hindu	none/other	Yes	Yes	30	No	No	No	No	No	No	No	No	No	No	No	No	Yes	4	1	0		0	0	1.83333	2.91667	2.33333	0.971429	0.964286	0.914286	0.838095	0.866667	0.809524
18186	Intervention cluster	18	20	20	0	Hindu	none/other	No	Yes	21	No	No	No	No	No									0	0	0	2	0	0	2			0.971429			1
18187	Intervention cluster	18	21	18	1	Hindu	none/other	Yes	Yes	33	No	No	No	No	No	No	No	No	Yes	No	No	No	No	3	0	0	2	0	0	2.25	2.83333	2.58333	0.971429	0.85	0.907143	0.838095	0.771429	0.761905
18188	Intervention cluster	18	21	18	2	Hindu	sc/st/obc	Yes	Yes	25	No	No	No	No	No	No	No	No	No	No	No	No	No	2	1	0	1	1	0	2.25	2.33333	2.83333	0.885714	0.964286	0.85	0.971429	0.895238	0.838095
19102	Control cluster	19	29	15	1	Hindu	sc/st/obc	Yes	No	37	No	Yes	Yes	No	Yes	No	No	No	No	No	No	No	Yes	2	1	2	2	0	0	1.75	2.75	2.33333	0.792857	0.942857	0.878571	0.828571	0.895238	0.838095
19104	Control cluster	19	26	19	2	Muslim/Buddhist/Jain/Christian/Other	none/other	Yes	Yes	35	No	Yes	No	No	No	No	No	No	No	No	No	No	No	3	1	5	0	0	0	2.25	2.41667	2.5	1	0.907143	0.907143	0.942857	0.8	0.838095
19105	Control cluster	19	24	24	0	Muslim/Buddhist/Jain/Christian/Other	sc/st/obc	No	Yes	27	No	No	No	No	No	No	No	No	No	No	No	No	No	0	0	0	4	2	0	2.16667	1.91667	2.16667	0.878571	0.907143	0.85	0.914286	0.838095	0.838095
19113	Control cluster	19	22	21	0	Hindu	sc/st/obc	No	Yes	31	Yes		No	No	No	No	No	No	No	No	No	No	Yes	0	0	0	0	0	0	2.16667	2.5	2.33333	0.942857	0.878571	0.907143	0.866667	0.895238	0.838095
19114	Control cluster	19	19	18	1	Hindu	sc/st/obc	No	Yes	24	No	No	No	No	No	No	No	No	No	No	Yes	No	Yes	0	0	0	1	6	0	2	1.08333	1.91667	0.735714	0.85	0.85	0.857143	0.809524	0.780952
19115	Control cluster	19	19	17	1	Muslim/Buddhist/Jain/Christian/Other	none/other	Yes	Yes	26	No	No	No	No	No					No	No	No	Yes	2	0	1	1	1	0	1.66667	2.33333	1.58333	0.971429		0.85	0.857143	0.780952	0.72381
19116	Control cluster	19	25	20	2	Hindu	none/other	Yes	Yes	29	No	No	No	No	No	No	No	No	Yes	No	No	No	No	1	4	4	0	0	0	1.91667	2.16667	2.33333	0.942857	0.907143	0.85	0.885714	0.695238	0.809524
19119	Control cluster	19	22	21	1	Muslim/Buddhist/Jain/Christian/Other	none/other	Yes	No	22	Yes	No	Yes	Yes	Yes	No	No	No	Yes	No	No	No	No	1	2	0	2	2	2	2.08333	1.33333	1.58333	0.307143	0.678571	0.821429	0.838095	0.580952	0.533333
19121	Control cluster	19	23	20	2	Muslim/Buddhist/Jain/Christian/Other	sc/st/obc	No	Yes	29	Yes	No	No	No	No	No	No	No	No	No	No	No	No	0	0	0	0	0	0	2.16667	2.25	2.25	0.942857	0.942857	0.907143	0.866667	0.828571	0.780952
19122	Control cluster	19	25	19	1	Muslim/Buddhist/Jain/Christian/Other	none/other	Yes	Yes	32	No	No	No	No	No	No	No	No	No	No	No	No	No	0	0	0	2	0	0	1.91667	2.75	2.33333	0.885714	0.857143	0.964286	0.866667	0.885714	0.838095
19125	Control cluster	19	24	18	1	Muslim/Buddhist/Jain/Christian/Other	none/other	Yes	Yes	32	No	No	No	No	Yes	Yes	No	No	No	Yes	Yes	No	Yes	0	1	0	0	1	2	1.91667	2.25	2.16667	0.421429	0.685714	0.442857	0.914286	0.857143	0.780952
19127	Control cluster	19	20	20	0	Muslim/Buddhist/Jain/Christian/Other	none/other	No	Yes	30	No	No	No	No	No	No	No	No	No					0	0	0	0	0	0	1.83333	2.16667		0.907143	0.878571		0.914286	0.780952
19132	Control cluster	19	25	24	0	Muslim/Buddhist/Jain/Christian/Other	none/other	No	Yes	30	No	No	No	No	No	No	No	No	No	No	No	No	No	0	0	0	0	0	0	2	2.16667	2.16667	0.935714	0.907143	0.885714	0.838095	0.809524	0.809524
19133	Control cluster	19	19	15	2	Hindu	none/other	Yes	Yes	25	Yes	No	No	No	No	No	No	No	No	No	Yes	No	Yes	0	5	0	4	4	3	1.33333	1.33333	2.08333	0.964286	1	0.821429	0.828571	0.828571	0.809524
19134	Control cluster	19	21	18	1	Hindu	none/other	No	Yes	27	No	No	No	No	No	No	No	No	No	No	No	No	No	0		0	2	4	2	2.16667	1.58333	2	0.907143	0.914286	0.821429	0.885714	0.866667	0.838095
19136	Control cluster	19	29	24	1	Muslim/Buddhist/Jain/Christian/Other	none/other	Yes	Yes	32	No	No	No	No	No	No	No	No	No	No	No	No	No	0	2	0	0	0	0	2.33333	2.83333	2.75	0.907143	0.792857	0.878571	0.914286	0.780952	0.809524
19137	Control cluster	19	28	23	1	Muslim/Buddhist/Jain/Christian/Other	sc/st/obc	Yes	Yes	31	No	No	No	No	No	Yes	No	No	Yes	Yes	No	No	Yes	1	0	0	0	3		2	2	2.16667	0.271429	0.635714	0.65	0.819048	0.857143	0.809524
19138	Control cluster	19	19	16	1	Hindu	sc/st/obc	Yes	Yes	25	No	No	No	No	Yes	No	No	No	No	No	No	No	No	0	0	0	0	1	0	2.5	1.83333	2.66667	0.528571	0.564286	0.85	0.866667	0.895238	0.790476
19139	Control cluster	19	18	16	1	Hindu	none/other	No	Yes	21	Yes	No	No	No	No	No	No	No	No	No	No	No	No	0	1	2	2	5	2	2.08333	1.58333	2.08333	0.964286	0.707143	0.85	0.828571	0.809524	0.809524
19142	Control cluster	19	28	18	2	Muslim/Buddhist/Jain/Christian/Other	none/other	Yes	Yes	32	No	No	No	No	No	No	No	No	Yes	No	No	No	No	7	7	0	1	2	0	1.58333	2.08333	2.75	0.942857	0.707143	0.907143	0.866667	0.885714	0.838095
19146	Control cluster	19	27	17	2	Muslim/Buddhist/Jain/Christian/Other	sc/st/obc	Yes	No	33	No	No	No	No	No	No	No	No	Yes	No	No	No	No	2	5	0	4	3	0	2.16667	2.16667	2.83333	0.857143	0.914286	0.935714	0.809524	0.895238	0.847619
19151	Control cluster	19	28	21	2	Hindu	none/other	Yes	Yes	27	No	No	No	No	No	No	No	No	No	No	No	No	Yes	0	0	3	7	1	1	1.41667	1.91667	2.58333	0.707143	0.792857	0.707143	0.838095	0.838095	0.819048
19152	Control cluster	19	20	18	1	Hindu	none/other	No	Yes	26	No	No	No	No	No	No	No	No	No	No	No	No	No	0	2	0	0		0	1.83333	2.33333	2.41667	0.878571	0.942857	0.85	0.895238	0.790476	0.866667
19153	Control cluster	19	27	21	2	Hindu	none/other	Yes	Yes	32	No	No	No	No	No	No	No	No	No	No	No	No	No	1	2	0	7	5	2	1.5	2.25	1.83333	0.914286	0.885714	0.85	0.942857	0.790476	0.790476
19154	Control cluster	19	29	22	1	Hindu	none/other	Yes	Yes	32	Yes	No	No	No	No	No	No	No	No	No	No	No	No	2	0	3	4	1	1	1.66667	2.33333	2.08333	0.828571	0.878571	0.85	0.866667	0.790476	0.761905
19155	Control cluster	19	22	15	2	Hindu	none/other	Yes	Yes	33	No	No	Yes	No	Yes	No	No	No	No	No	No	No	Yes	0	0	0	2	0	1	1.66667	2.66667	1.91667	0.685714	0.878571	0.85	0.838095	0.733333	0.790476
19156	Control cluster	19	27	19	1	Hindu	none/other	Yes	No	36	Yes	No	No	No	Yes	No	No	No	Yes	No	No	No	No	0	0	0	0	2	0	2.25	2.08333	2.66667	0.735714	0.671429	0.964286	0.838095	0.838095	0.733333
19157	Control cluster	19	19	19	0	Hindu	none/other	No	Yes	30	No	No	No	No	No	No	No	No	No	No	No	No	No	0	0	0	5	3	1	1.16667	1.25	2.66667	0.914286	0.821429	0.964286	0.838095	0.895238	0.790476
19158	Control cluster	19	25	19	2	Hindu	none/other	Yes	Yes	33	No	No	No	No	No		No	No	No	No	No	No	No	0	0	0	0	2	0	2.41667	2.41667	2.5	0.85	0.85	0.85	0.809524	0.866667	0.847619
19159	Control cluster	19	23	15	2	Hindu	none/other	No	Yes	31	Yes	No	No	No	No					No	Yes	No	Yes	0	0	0	2	0	4	1.83333		1.83333	0.792857		0.242857	0.885714		0.647619
19160	Control cluster	19	19	18	1	Hindu	none/other	Yes	Yes	29	Yes	No	No	No	No	No	No	No	No	No	No	Yes	Yes	0	3	0	4	0	3	2	2.5	2.66667	0.942857	0.935714	0.764286	0.866667	0.819048	0.761905
19161	Control cluster	19	26	23	1	Hindu	none/other	Yes	Yes	31	No	No	No	No	No	No	No	No	No	No	No	No	Yes	6	0	0	2	3	0	2	2.33333	2.33333	0.914286	0.885714	0.85	0.895238	0.819048	0.866667
19162	Control cluster	19	28	23	2	Hindu	none/other	No	Yes	35	No	No	No	No	No	No	No	No	No	No	No	No	No	0	0	2	0	1	0	2.25	2.83333	2.16667	0.878571	0.964286	0.907143	0.809524	0.838095	0.838095
19163	Control cluster	19	26	22	1	Hindu	none/other	Yes	Yes	29	No	No	No	No	No	No	No	No	No	No	No	No	No	0	1	3	4	3	0	2.16667	2.41667	2.16667	0.914286	0.792857	0.907143	0.780952	0.657143	0.838095
19166	Control cluster	19	19	18	1	Hindu	none/other	Yes	Yes	36	No	Yes	No	No	No	No	No	No	No	No	No	No	No	0	0	1	5	5	0	1.83333	1.41667	2.08333	0.971429	0.878571	0.964286	0.580952	0.780952	0.838095
19167	Control cluster	19	29	23	1	Hindu	none/other	Yes	Yes	33	Yes	No	No	No	No	No	No	No	No	No	No	No	No	3	3	0	0	2	0	2.5	2.25	2.25	0.821429	0.935714	0.964286	0.885714	0.885714	0.838095
19168	Control cluster	19	22	18	1	Hindu	none/other	No	Yes	32	Yes	No	No	No	No									2	0	0	3	0	0	2.16667			1			0.771429
19171	Control cluster	19	27	21	1	Hindu	none/other	Yes	Yes	30	No	No	No	No	No	No	No	No	No	No	No	No	No	0	3	0	0	0	1	2.66667	2.83333	2.16667	0.935714	0.942857	0.821429	0.885714	0.895238	0.838095
19177	Control cluster	19	26	19	1	Muslim/Buddhist/Jain/Christian/Other	none/other	No	No	34	No	No	No	No	No	No	No	No	No	No	No	No	Yes	2	1	3	0	5	0	1.83333	1.66667	1.91667	0.971429	0.964286	0.878571	0.971429	0.838095	0.838095
19178	Control cluster	19	23	18	2	Muslim/Buddhist/Jain/Christian/Other	sc/st/obc	Yes	Yes	33	No	No	No	No	No	No	No	No	No	No	No	No	No	3	4	0	4	5	2	2.41667	1.25	2.16667	0.907143	0.964286	0.907143	0.942857	0.666667	0.809524
19180	Control cluster	19	26	20	2	Hindu	none/other	No	No	28	Yes	No	No	No	No	No	No	No	No	No	No	No	No	0	0	0	0	0	2	2.5	2.25	1.83333	0.907143	0.942857	0.964286	0.780952	0.72381	0.695238
19181	Control cluster	19	27	22	2	Hindu	none/other	No	Yes	30	No	Yes	No	No	No	No	No	No	Yes	No		No	No	0	0	0	3	2	0	2.41667	2.08333	3	0.764286	0.907143	0.935714	0.885714	0.866667	0.895238
19182	Control cluster	19	19	18	1	Hindu	sc/st/obc	Yes	Yes	21	No	Yes	Yes	No	Yes	No	No	No	No	No	No	No	No	6	2	0	0	0	0	2.16667	2.5	2.33333	0.942857	1	0.935714	0.971429	0.866667	0.838095
19183	Control cluster	19	23	16	1	Hindu	sc/st/obc	Yes	Yes	31	No	No	No	No	No	No	No	No	No	No	No	No	No	7	1	0	2	1	2	2.33333	2.33333	1.41667	0.971429	0.964286	0.935714	0.971429	0.761905	0.780952
19184	Control cluster	19	23	20	2	Hindu	sc/st/obc	Yes	Yes	30	No	No	No	No	No	No	No	No	No	No	No	No	No	3	5		4	3	3	2	1.83333	1.58333	0.907143	0.935714	0.907143	0.838095	0.838095	0.838095
19186	Control cluster	19	25	22	1	Muslim/Buddhist/Jain/Christian/Other	none/other	Yes	No	26	No	No	No	No	No	No	No	No	No	No	No	No	No	0	0	0	0	0	0	2.75	3	2.16667	0.907143	0.964286	0.964286	0.838095	0.790476	0.838095
19189	Control cluster	19	26	18	2	Hindu	sc/st/obc	No	No	37	No	No	No	No	No	No	No	No	No					3	1	0	0	0	0	2.58333	2.91667	3	0.85	0.964286		0.885714	0.942857	0.914286
19191	Control cluster	19	23	21	1	Hindu	none/other	Yes	Yes	28	No	No	No	No	No	No	Yes	No	Yes	No	No	No	Yes	0	1	0	4	4	0	1.66667	1.41667	2.25	0.85	0.878571	0.878571	0.809524	0.809524	0.838095
19192	Control cluster	19	20	19	0	Hindu	none/other	No	Yes	29	No	No	No	No	No	No	No	No	Yes	No	No	No	No	2	4	0	4	1	0	2.41667	2.5	2.66667	0.971429	0.914286	0.964286	0.952381	0.895238	0.895238
19193	Control cluster	19	19	18	1	Hindu	none/other	Yes	Yes	26	Yes	No	No	No	No					No	No	No	No	2	0	0	5	1	3	1.33333	1.91667	2.16667	0.914286		0.878571	0.838095	0.838095	0.809524
19197	Control cluster	19	21	19	0	Hindu	sc/st/obc	No	Yes	31	No	No	Yes	No	Yes	No	No	No	Yes	No	No	No	No	3	3	0	5	0	0	1.75	1.5	2.33333	0.764286	0.85	0.878571	0.838095	0.838095	0.895238
19198	Control cluster	19	29	19	2	Hindu	none/other	No	Yes	37	No	No	No	No	No	No	No	No	Yes	No	No	No	Yes	0	0	0	4	1	0	2	1.83333	2.33333	0.907143	0.885714	0.971429	0.828571	0.809524	0.838095
19205	Control cluster	19	29	19	2	Hindu	none/other	Yes	Yes	35	No	No	No	No	No	No	Yes	No	Yes	No	No	No	No	0	5	0	4	0	0	2	2.33333	2.16667	0.821429	0.85	0.85	0.866667	0.895238	0.895238
19207	Control cluster	19	23	22	1	Hindu	none/other	No	Yes	28	No	Yes	Yes	No	Yes	No	No	No	Yes	No	Yes	No	Yes	0	0	0	3	0	0	1.75	2	2.5	0.45	0.621429	0.35	0.780952	0.809524	0.809524
19210	Control cluster	19	24	22	1	Hindu	none/other	Yes	Yes	31	No	No	No	Yes	No	No	No	No	Yes	No	No	No	No	5	4	0	1	2	0	2	1.91667	2.75	0.792857	0.878571	0.85	0.895238	0.895238	0.838095
19211	Control cluster	19	27	18	2	Hindu	none/other	Yes	Yes	34	Yes	No	No	No	No	No	No	No	No	No	No	No	No	2	1	0	4	3	1	1.66667	1.91667	2.16667	0.914286	0.821429	0.914286	0.838095	0.895238	0.809524
19217	Control cluster	19	21	17	1	Hindu	none/other	Yes	No	32	No	No	Yes	No	Yes	No	Yes	No	Yes	No	No	No	No	1	4	0	7	3	2	1.83333	1.58333	2	0.65	0.65	0.85	0.32381	0.609524	0.809524
19218	Control cluster	19	22	18	1	Hindu	none/other	No	Yes	28	Yes	No	No	No	Yes	No	No	No	No	No	No	No	No	0	6	5	7	2	2	1.5	1.75	1.83333	0.878571	0.85	0.85	0.809524	0.838095	0.809524
19220	Control cluster	19	24	20	1	Hindu	none/other	No	Yes	31	No	No	No	No	No	No	No	No	No	No	No	No	No	3	1	2	2	5	0	1.58333	2.33333	2.08333	0.878571	0.907143	0.907143	0.809524	0.790476	0.809524
19223	Control cluster	19	25	23	1	Hindu	none/other	Yes	Yes	29	Yes	No	No	No	No	No	No	No	Yes	No	No	No	Yes	0	0	0	3	0	1	2	2.83333	2.41667	0.85	0.85	0.85	0.895238	0.866667	0.838095
20101	Intervention cluster	20	21	18	1	Hindu	none/other	Yes	No	26	No	No	No	No	No	No	No	No	No	No	No	No	No	2	0	0	3	0	3	2.25	2.91667	2.66667	0.907143	0.964286	0.935714	0.866667	0.942857	0.838095
20102	Intervention cluster	20	26	18	1	Hindu	none/other	Yes	Yes	27	No	Yes	No	No	No	No	No	No	No	No	No	No	No	0	0	0	3	3		1.83333	2.16667	2.5	0.814286	0.85	0.878571	0.580952	0.809524	0.723809
20105	Intervention cluster	20	24	18	1	Hindu	sc/st/obc	Yes	Yes	33	Yes	Yes	No	No	No									0	0	0	1	0	0	1.75			0.857143			0.780952
20106	Intervention cluster	20	28	21	1	Hindu	sc/st/obc	No	No	35	No	No	No	No	No	No	No	No	No	No	No	No	No	0	0	0	0	0	0	2.75	2.66667	2.83333	0.828571	0.828571	0.878571	0.809524	0.866667	0.761905
20107	Intervention cluster	20	22	14	2	Hindu	none/other	Yes	No	32	Yes	No	No	No	No	No	Yes	No	No	No	No	No	No	4	2	1	1	1	0	1.91667	2.58333	2.5	0.707143	0.907143	0.821429	0.809524	0.838095	0.761905
20108	Intervention cluster	20	22	18	2	Hindu	none/other	No	Yes	31	No	No	No	No	No	No	No	No	No	No	No	No	No	4	0	0	4	3	0	1.5	1.66667	2.5	0.935714	0.964286	0.964286	0.790476	0.809524	0.809524
20110	Intervention cluster	20	26	19	1	Hindu	none/other	No	No	33	Yes	Yes	No	No	No	No	No	No	Yes	No	Yes	No	No	0	0	0	2	0		2.16667	2.66667	2.5	0.735714	0.907143	0.821429	0.752381	0.780952	0.809524
20112	Intervention cluster	20	20	18	1	Hindu	none/other	Yes	Yes	24	No	No	No	No	No	No	No	No	Yes	No	No	No	No	0	0	0	3	2	0	1.83333	1.91667	3	0.878571	0.878571	1	0.866667	0.838095	0.761905
20113	Intervention cluster	20	22	18	1	Hindu	sc/st/obc	No	Yes	32	Yes	No	No	Yes	Yes	No	No	No	No	No	No	No	No	0	0	0	4	0	0	1.83333	2.33333	2.83333	0.428571	0.935714	0.85	0.752381	0.780952	0.819048
20114	Intervention cluster	20	23	19	1	Hindu	none/other	No	Yes	25	No	Yes	No	No	No	Yes	No	No	No	No	No	No	No	2	0	0	7	0	0	1.5	2.33333	2.58333	0.878571	0.557143	0.878571	0.838095	0.780952	0.866667
20115	Intervention cluster	20	25	22	1	Hindu	none/other	No	Yes	31	Yes	No	No	No	No	No	No	No	No	No	No	No	No	3	2	1	7	1		1.66667	2.16667	2	1	0.964286	0.907143	0.838095	0.838095
20116	Intervention cluster	20	23	19	1	Hindu	none/other	Yes	Yes	26	No	No	No	No	Yes									0	0	0	5	0	0	1.83333			0.821429			0.809524
20117	Intervention cluster	20	26	18	1	Hindu	none/other	Yes	No	27	No	No	No	No	No	No	No	No	No	No	No	No	No	1	0	0	0	0	0	2.33333	2.91667	2.58333	0.914286	0.821429	0.914286	0.866667	0.971429	0.780952
20118	Intervention cluster	20	26	22	1	Hindu	none/other	No	Yes	29	Yes	No	No	No	No									1	0	0	4	0	0	2.16667			0.914286			0.838095
20120	Intervention cluster	20	19	15	2	Hindu	none/other	Yes	Yes	30	No	No	No	No	No	No	No	No	No	No	No	No	No		2	0	7		0	1.5	2.5	2.33333	0.935714	0.907143	0.85	0.809524	0.866667	0.895238
20121	Intervention cluster	20	23	21	1	Hindu	none/other	Yes	Yes	26	Yes	No	No	No	No	No	No	No	No	No	No	No	Yes	0	0	0	2	0	0	1.83333	2.83333	2.33333	0.885714	0.764286	0.792857	0.809524	0.790476	0.895238
20122	Intervention cluster	20	26	21	1	Hindu	none/other	No	Yes	30	Yes	No	No	No	No	No	No	No	No	No	No	No	No	0	0	0	4	1	0	2	2	2.41667	0.914286	0.821429	0.85	0.885714	0.838095	0.838095
20124	Intervention cluster	20	26	22	1	Hindu	none/other	Yes	Yes	30	No	No	No	No	No	No	No	No	No	No	No	No	No	1	2	0	0	0	0	2.58333	2.83333	2.66667	0.885714	0.907143	0.907143	0.838095	0.838095	0.838095
20125	Intervention cluster	20	27	20	2	Hindu	none/other	Yes	Yes	32	Yes	Yes	Yes	Yes	Yes	No	Yes	No	No	No	No	No	Yes	0	0	0	3	2	0	2.33333	2.41667	2.25	0.421429	0.735714	0.792857	0.752381	0.733333	0.809524
20126	Intervention cluster	20	25	21	2	Hindu	none/other	Yes	Yes	29	Yes	Yes	No	No	No	No	No	No	No	No	No	No	No	0	0	0	4	0	1	1.83333	2.66667	2.33333	0.885714	0.85	0.907143	0.838095	0.809524	0.838095
20127	Intervention cluster	20	22	18	0	Hindu	none/other	No	Yes	34	No	No	No	No	No	No	No	No	No	No	No	No	Yes	0	0	0	7	0	0	1.5	2.5	2.5	0.942857	0.878571	0.878571	0.780952	0.809524	0.838095
20130	Intervention cluster	20	27	18	2	Hindu	none/other	No	Yes	32	No	No	No	No	No	No	No	No	No	No	No	No	Yes	1	0	0	4	0	1	2.25	2.75	2.41667	0.857143	0.885714	0.821429	0.809524	0.809524	0.838095
20131	Intervention cluster	20	29	25	1	Hindu	none/other	Yes	Yes	33	No	Yes	No	No	No	No	No	No	No	No	No	Yes	No	5	1	0	4	2	2	1.91667	2.66667	2	0.964286	0.792857	0.878571	0.72381	0.761905	0.809524
20133	Intervention cluster	20	23	13	2	Hindu	none/other	Yes	Yes	33	No	No	No	No	No	No	No	No	No	No	No	No	Yes	6	0	0	4	0	0	1.75	2.33333	2.5	0.964286	0.885714	0.85	0.504762	0.914286	0.838095
20134	Intervention cluster	20	25	22	1	Hindu	none/other	No	No	28	No	No	No	No	No									3	0	0	1	0	0	1.75			0.8			0.838095
20135	Intervention cluster	20	27	20	2	Hindu	none/other	No	Yes	37	Yes	Yes	No	No	No	No	No	No	No	No	No	No	Yes	2	0	0	0	0	0	2.5	2.75	2.41667	0.942857	0.907143	0.85	0.857143	0.895238	0.895238
20137	Intervention cluster	20	23	18	1	Hindu	none/other	Yes	Yes	29	No	No	No	No	No	No	No	No	Yes	No	No	No	No	0	0	0	4	0	0	1.58333	2.16667	2.58333	0.878571	0.907143	0.85	0.885714	0.838095	0.895238
20138	Intervention cluster	20	29	22	2	Hindu	none/other	No	Yes	30	Yes	No	No	No	No	No	No	No	No	No	No	No	Yes	0	5	1	2	3	0	1.5	1.83333	2.41667	0.964286	0.928571	0.878571	0.866667	0.752381	0.838095
20139	Intervention cluster	20	29	19	2	Hindu	none/other	Yes	Yes	33	No	No	No	No	No	No	No	No	No	No	No	No	Yes	0	0	1	0	0	0	2.08333	2.5	2.5	0.85	0.85	0.821429	0.914286	0.790476	0.838095
20141	Intervention cluster	20	23	19	2	Muslim/Buddhist/Jain/Christian/Other	sc/st/obc	No	Yes	27	Yes	No	No	No	No					No	No	No	Yes	0	0	3	2	1	2	1.5	1.16667	2.08333	0.857143		0.85	0.885714	0.8	0.809524
20142	Intervention cluster	20	24	22	0	Hindu	sc/st/obc	No	Yes	26	Yes	No	Yes	No	Yes	Yes	Yes	No	Yes	No	No	No	No	3	1	0	2	0	0	1.83333	2.5	2.83333	0.857143	0.85	0.964286	0.819048	0.857143	0.895238
20143	Intervention cluster	20	28	20	2	Hindu	none/other	Yes	Yes	36	No	No	No	No	No	No	No	No	No	No	No	No	No	0	0	0	4	0	0	2.16667	1.83333	2.33333	0.792857	0.935714	0.964286	0.809524	0.838095	0.838095
20144	Intervention cluster	20	25	18	2	Hindu	none/other	Yes	Yes	32	No	Yes	No	No	Yes	No	No	No	No	No	No	No	No	0	0	0	5	1	0	1.83333	2.5	2.41667	0.914286	0.857143	0.964286	0.780952	0.8	0.838095
20149	Intervention cluster	20	23	20	1	Hindu	none/other	Yes	Yes	29	No	Yes	No	No	No									5	0	0	5	0	0	1.83333			0.935714			0.695238
20151	Intervention cluster	20	26	23	2	Hindu	none/other	Yes	Yes	37	No	No	No	No	No	No	No	No	No	No	No	No	No	3	0	0	0	2	0	1.91667	2.5	2.5	1	0.907143	0.964286	0.838095	0.809524	0.866667
20157	Intervention cluster	20	26	22	1	Hindu	none/other	Yes	Yes	28	Yes	No	No	No	No	No	No	No	No	No	No	No	No	2	0	0	3	2	0	1.83333	1.75	2.33333	0.942857	1	0.964286	0.752381	0.809524	0.838095
20158	Intervention cluster	20	27	23	1	Hindu	none/other	No	Yes	34	No	No	No	No	No	No	No	No	No	No	No	No	No	0	1	0	4	0	0	1.5	2.5	2.5	0.907143	0.964286	0.964286	0.809524	0.895238	0.866667
20160	Intervention cluster	20	19	15	2	Hindu	none/other	No	Yes	26	Yes	Yes	No	No	Yes	No	Yes	No	Yes	No	No	No	No	2	0	0	3	4	0	2	1.58333	2.25	0.907143	0.821429	0.964286	0.866667	0.780952	0.838095
20161	Intervention cluster	20	23	21	0	Hindu	none/other	No	No	25	No	No	No	No	No	No	No	No	No	No	No	No	No	0	1	0	2	0	0	2.08333	2.33333	2.33333	0.942857	0.764286	0.907143	0.857143	0.838095	0.838095
20162	Intervention cluster	20	28	19	1	Hindu	none/other	Yes	Yes	32	No	No	No	No	No									3	0	0	4	0	0	1.75			0.964286			0.504762
20163	Intervention cluster	20	26	16	1	Hindu	sc/st/obc	No	No	27	Yes	No	No	No	No	No	No	No	No	No	No	No	No	5	1	0	1	3	0	1.83333	2	2.25	0.8	0.878571	0.907143	0.838095	0.8	0.809524
20169	Intervention cluster	20	27	25	1	Hindu	sc/st/obc	Yes	No	28	Yes	No	No	No	No	No	No	No	No	No	No	No	No	0	0	0	3	0	0	1.5	2.5	2.25	0.857143	0.885714	0.964286	0.838095	0.838095	0.838095
20170	Intervention cluster	20	20	18	1	Hindu	sc/st/obc	Yes	Yes	27	Yes	No	No	No	No	No	No	No	No	No	No	No	No	3	4	0	4	3	0	1.5	2.08333	2.33333	0.907143	0.971429	0.964286	0.914286	0.8	0.838095
20171	Intervention cluster	20	21	20	0	Hindu	sc/st/obc	No	Yes	27	No	No	No	No	No	No	No	No	No	No	No	No	No	3	2	0	3	0	0	2	2.41667	2.16667	0.942857	0.878571	0.964286	0.914286	0.809524	0.838095
20172	Intervention cluster	20	22	22	0	Hindu	sc/st/obc	No	Yes	24	No	No	No	No	No					No	No	No	No	0	0	1	0	0	0	1.83333		2.41667	0.942857		0.907143	0.895238		0.838095
20173	Intervention cluster	20	29	20	1	Hindu	none/other	No	Yes	30	Yes	No	No	No	No	No	No	No	No	No	No	No	No	3	0	0	4	1	0	1.75	2.41667	2.83333	1	1	0.85	0.895238	0.857143	0.895238
20175	Intervention cluster	20	23	18	1	Hindu	none/other	No	No	30	No	No	Yes	No	No	No	No	No	No	No	No	No	No	2	0	0	7	3	2	1.91667	1.91667	2.16667	0.792857	0.964286	0.942857	0.52381	0.895238	0.761905
20176	Intervention cluster	20	26	21	1	Hindu	none/other	Yes	No	30	No	No	No	No	No									0	0	0	1	0	0	2.5			0.764286			0.809524
20178	Intervention cluster	20	24	19	2	Hindu	none/other	Yes	Yes	33	No	No	No	No	Yes	No	No	No	Yes	No	No	No	Yes	0	0	0	0	0	0	2.41667	2.33333	2.58333	0.707143	0.85	0.85	0.609524	0.809524	0.838095
20183	Intervention cluster	20	19	19	0	Hindu	none/other	No	Yes	25	No	No	No	No	No	No	No	No	No	No	No	No	No	0	0	0	0	0	0	2.5	2.83333	3	0.907143	0.935714	0.935714	0.942857	0.866667	0.952381
20184	Intervention cluster	20	20	17	1	Hindu	none/other	No	Yes	28	No	No	No	No	No	No	No	No	No	No	No	No	No	1	0	1	4	0	0	1.5	2.41667	2.58333	0.935714	0.964286	0.971429	0.761905	0.866667	0.866667
20241	Intervention cluster	20	25	19	1	Hindu	sc/st/obc	Yes	Yes	43	Yes	No	No	No	No	No	Yes	No	No	No	Yes	No	Yes	2	4	3	2	2	0	1.58333	2.66667	2.58333	0.914286	0.885714	0.642857	0.809524	0.771429	0.838095
20242	Intervention cluster	20	18	16	1	Hindu	none/other	No	Yes	28	Yes	No	No	No	No	No	No	No	No	No	No	No	Yes	1	2	1	3	1	0	1.66667	1.75	2.75	0.907143	0.907143	0.735714	0.866667	0.942857	0.838095
20243	Intervention cluster	20	26	21	1	Hindu	none/other	No	Yes	30	No	Yes	No	No	No	No	No	No	No	Yes	No	No	Yes	4	0	0	7	3	3	1.75	1.91667	1.5	0.971429	0.964286	0.707143	0.885714	0.809524	0.752381
20244	Intervention cluster	20	25	21	1	Hindu	none/other	Yes	Yes	31	No	No	No	No	No	No	No	No	No	No	No	No	Yes	0	0	0	0	3	2	2.41667	1.58333	1.75	0.907143	1	0.792857	0.838095	0.809524	0.838095
20245	Intervention cluster	20	28	19	2	Hindu	none/other	No	Yes	36	No	No	No	No	No	No	No	No	No	No	No	No	No	0	1	0	1	2	0	1.58333	1.83333	2.25	0.907143	0.964286	0.85	0.809524	0.809524	0.838095
20247	Intervention cluster	20	25	19	1	Hindu	sc/st/obc	Yes	Yes	38	No	No	No	No	No	No	No	No	No	No	No	No	No	1	0	0	3	1	1	1.91667	1.91667	2.5	0.942857	0.935714	0.85	0.866667	0.942857	0.885714
20248	Intervention cluster	20	20	18	1	Hindu	none/other	Yes	Yes	22	No	No	No	No	No	No	No	No	No	No	No	No	No	0	0	0	1	0	0	2.08333	2.75	2.5	0.942857	0.942857	0.942857	0.809524	0.809524	0.914286
20249	Intervention cluster	20	26	17	1	Hindu	none/other	Yes	No	33	Yes	No	No	No	No	No	No	No	No	No	No	No	No	1	0	0	7	1	0	1.66667	1.58333	2.83333	0.764286	0.85	1	0.885714	0.895238	0.895238
20250	Intervention cluster	20	22	20	1	Hindu	none/other	Yes	Yes	28	No	No	No	No	No	No	No	No	No	No	No	No	No	0	0	0		2	0	1.91667	2.08333	3	0.971429	0.964286	0.8	0.838095	0.942857	0.885714
21103	Control cluster	21	21	18	1	Hindu	none/other	No	Yes	24	Yes	No	No	No	No	No	No	No	No	No	No	No	Yes	0	0	0	3	0	0	1.66667	2.5	2.83333	0.85	0.935714	0.85	0.885714	0.838095	0.761905
21104	Control cluster	21	27	19	2	Hindu	sc/st/obc	No	No	28	No	No	Yes	No	No	No	No	No	No	No	No	No	Yes	2	1	1	3	0	0	1.5	2.5	2.25	0.857143	0.885714	0.85	0.771429	0.838095	0.819048
21105	Control cluster	21	20	18	0	Hindu	none/other	No	Yes	24	Yes	No	No	No	No	No	No	No	No	No	No	No	Yes	0	0	0	3	0	0	1.83333	2.66667	2.66667	0.914286	0.885714	0.821429	0.914286	0.838095	0.819048
21107	Control cluster	21	22	18	1	Hindu	none/other	No	Yes	28	No	No	No	No	No	No	No	No	No	No	No	No	Yes	0	0	0	2	0	3	1.83333	2.33333	2.16667	0.942857	0.885714	0.878571	0.790476	0.838095	0.838095
21109	Control cluster	21	24	19	1	Hindu	sc/st/obc	Yes	Yes	31	Yes	No	No	No	Yes	No	No	No	Yes	No	No	No	Yes	6	6	5	0	1	0	1.66667	1.83333	2.83333	0.678571	0.564286	0.821429	0.866667	0.838095	0.809524
21111	Control cluster	21	23	20	1	Hindu	none/other	Yes	Yes	32	No	No	No	No	No	No	No	No	No	No	No	No	Yes	2	0	0	2	1	0	1.66667	1.83333	3	0.857143	0.942857	0.85	0.809524	0.838095	0.761905
21112	Control cluster	21	24	19	1	Hindu	none/other	No	No	30	No	No	No	No	No	No	No	No	No	No	No	No	No	0	0	0	1	0	3	1.83333	2.5	1.58333	0.907143	0.964286	0.85	0.857143	0.72381	0.704762
21116	Control cluster	21	25	19	2	Muslim/Buddhist/Jain/Christian/Other	sc/st/obc	Yes	Yes	29	No	No	No	No	No	No	No	No	No	No	No	No	No	3	3	2	3	3	1	2	1.33333	2.16667	0.942857	0.878571	0.878571	0.809524	0.752381	0.819048
21117	Control cluster	21	24	17	2	Muslim/Buddhist/Jain/Christian/Other	none/other	Yes	Yes	29	No	Yes	Yes	Yes	Yes	No	Yes	No	Yes	No	No	No	Yes	0	0	0	2	3	2	2	1.41667	1.83333	0.642857	0.614286	0.821429	0.838095	0.780952	0.752381
21118	Control cluster	21	25	20	2	Muslim/Buddhist/Jain/Christian/Other	none/other	Yes	Yes	33	No	No	No	No	No	No	No	No	No	No	No	No	Yes	4	5	5	2	2	4	2.25	2.08333	2.41667	0.821429	0.878571	0.878571	0.780952	0.866667	0.761905
21119	Control cluster	21	29	20	2	Hindu	none/other	Yes	Yes	34	No	No	No	No	No	No	No	No	No	No	No	No	No	0	0	4	0	0	3	2.08333	2.33333	2	0.907143	0.942857	0.907143	0.838095	0.838095	0.895238
21120	Control cluster	21	26	17	2	Hindu	sc/st/obc	No	Yes	32	No	No	No	No	No	No	No	No	No					1	0	0	4	4	0	2	1.41667		0.907143	0.935714		0.895238	0.809524
21122	Control cluster	21	26	22	1	Muslim/Buddhist/Jain/Christian/Other	none/other	No	Yes	30	No	No	No	No	No	No	No	No	No	No	No	No	Yes	0	0	1	0	4	1	2.25	1.91667	2.5	0.935714	0.878571	0.878571	0.838095	0.809524	0.838095
21123	Control cluster	21	28	21	2	Hindu	sc/st/obc	Yes	No	32	No	No	Yes	No	No	No	No	No	No	No	No	No	Yes	5	4	2	0	2	0	2.16667	2.66667	2.33333	0.85	0.85	0.792857	0.895238	0.733333	0.838095
21125	Control cluster	21	21	19	1	Hindu	sc/st/obc	No	Yes	22	No	No	No	No	No	No	No	No	No	No	No	No	Yes	0	0	0	0	0	2	2.33333	2.66667	2.25	0.85	0.878571	0.821429	0.780952	0.752381	0.866667
21126	Control cluster	21	24	17	1	Hindu	sc/st/obc	Yes	Yes	28	Yes	No	No	No	No	No	No	No	No	No	No	No	No	0	0	0	1	4	2	2	2.16667	2.16667	0.907143	0.878571	0.878571	0.780952	0.838095	0.752381
21127	Control cluster	21	25	24	1	Hindu	sc/st/obc	No	No	33	No	No	No	No	No	No	No	No	No	No	No	No	No	0	0	0		0	0	2.16667	2.83333	3	0.907143	0.964286	0.935714	0.866667	0.942857	0.942857
21129	Control cluster	21	25	18	2	Hindu	none/other	Yes	Yes	33	No	No	No	No	No	No	No	No	No	No	No	No	No	0	0	0	0	0	0	2.66667	2.75	2.33333	0.942857	0.935714	0.878571	0.838095	0.733333	0.866667
21130	Control cluster	21	22	20	0	Hindu	sc/st/obc	No	Yes	27	Yes	No	No	No	No	No	No	No	No	No	No	No	No	2	1		7	4	3	1.41667	1.66667	2	0.828571	0.907143	0.878571	0.838095	0.885714	0.838095
21131	Control cluster	21	27	16	2	Hindu	sc/st/obc	No	Yes	37	No	No	Yes	No	Yes	No	No	No	Yes	Yes	No	No	No	1	0	0	1	5	3	1.83333	1.58333	1.58333	0.65	0.707143	0.757143	0.72381	0.72381	0.780952
21132	Control cluster	21	25	19	2	Hindu	sc/st/obc	Yes	Yes	30	No	No	No	No	No	No	No	No	No	No	No	No	No	6	6	0	5	6	4	1.41667	1.66667	1.91667	0.735714	0.878571	0.828571	0.838095	0.819048	0.809524
21133	Control cluster	21	26	21	1	Hindu	sc/st/obc	Yes	Yes	26	No	No	No	No	No	No	No	No	Yes	No	No	No	No	1	3	0	5	4	4	1.41667	1.41667	1.75	0.907143	0.907143	0.942857	0.733333	0.809524	0.838095
21134	Control cluster	21	18	17	0	Muslim/Buddhist/Jain/Christian/Other	none/other	No	Yes	24	No	No	No	No	No	Yes	No	No	No	No	No	No	No	3	1	3	3	5	2	1.75	1.91667	1.66667	0.771429	0.878571	0.907143	0.780952	0.857143	0.838095
21136	Control cluster	21	19	18	0	Muslim/Buddhist/Jain/Christian/Other	none/other	No	Yes	26	No	No	No	No	No	No	No	No	No	No	No	No	No	0	1	0	1	2	0	2	1.83333	2	0.907143	0.907143	0.878571	0.866667	0.838095	0.895238
21139	Control cluster	21	20	18	1	Hindu	sc/st/obc	No	Yes	27	Yes	No	No	No	No	No	No	No	No	No	No	No	No	2	4	0	0	0	0	1.91667	2.25	2.25	0.971429	0.964286	0.85	0.866667	0.857143	0.752381
21141	Control cluster	21	21	19	1	Hindu	none/other	Yes	Yes	22	Yes	No	No	No	No	No	No	No	No					2		0	7	0	0	1.41667			0.942857	1		0.838095
21143	Control cluster	21	23	16	2	Hindu	sc/st/obc	No	Yes	27	Yes	No	Yes	No	Yes	No	No	No	No	No	No	No	Yes	0	0	0	4	3	4	1.33333		1.33333	0.742857	0.728571	0.557143	0.561905	0.761905	0.752381
21145	Control cluster	21	28	20	1	Hindu	none/other	Yes	No	35	No	No	No	No	No	No	No	No	No	No	No	No	No	1	3	0	3	2	0	2.5	1.58333	2.58333	0.792857	0.792857	0.907143	0.885714	0.838095	0.838095
21146	Control cluster	21	28	19	1	Hindu	none/other	Yes	No	35	Yes	No	No	No	No	No	No	No	No	No	No	No	No	4	2	0	4	1	2	1.75	1.5	1.5	0.828571	0.821429	0.821429	0.752381	0.838095	0.809524
21147	Control cluster	21	23	17	1	Hindu	none/other	No	Yes	29	Yes	Yes	Yes	No	Yes	No	No	No	No	No	No	No	No	6	6	0	4	2	0	1.66667	2.16667	2	0.414286	0.878571	0.878571	0.838095	0.838095	0.838095
21150	Control cluster	21	23	19	1	Hindu	none/other	No	Yes	30	No	No	Yes	No	Yes	No	Yes	No	No	No	No	No	No	4	5	3	7	2	0	1.41667	1.58333	2.16667	0.707143	0.907143	1	0.638095	0.895238	0.838095
21152	Control cluster	21	29	18	2	Hindu	none/other	Yes	Yes	31	Yes	No	No	No	Yes	No	No	No	No	No	No	No	No	4	0	0	5	1	2	1.75	1.75	2.33333	0.857143	0.942857	0.964286	0.895238	0.895238	0.838095
21153	Control cluster	21	25	18	2	Hindu	sc/st/obc	Yes	No	29	No	No	No	No	Yes	No	No	No	Yes	No	No	No	No	0	1	0	5	5	0	2.41667	2.66667	2	0.878571	0.907143	0.964286	0.809524	0.809524	0.838095
21154	Control cluster	21	22	16	1	Hindu	none/other	Yes	No	28	Yes	No	No	No	No	No	No	No	No	No	No	No	No	0	0	0	4	0	0	2.25	2.83333	2.16667	0.878571	0.964286	0.935714	0.752381	0.771429	0.809524
21155	Control cluster	21	21	19	1	Hindu	sc/st/obc	No	Yes	25	No	No	Yes	No	Yes	No	No	No	No	No	No	No	No	2	3	0	5	0	0	2.08333	2	2.08333	0.621429	0.914286	0.907143	0.914286	0.838095	0.838095
21156	Control cluster	21	18	17	1	Hindu	sc/st/obc	Yes	Yes	26	No	No	No	No	No	No	No	No	No	No	No	No	No	0	0	0	4	0	2	2	2.16667	1.91667	0.878571	0.878571	0.964286	0.838095	0.895238	0.838095
21159	Control cluster	21	25	17	2	Muslim/Buddhist/Jain/Christian/Other	sc/st/obc	No	Yes	32	Yes	Yes	No	No	No	No	No	No	No	No	No	No	No	0	1	0	4	5	0	2.25	2.66667	2.33333	0.935714	0.964286	0.964286	0.809524	0.838095	0.809524
21161	Control cluster	21	23	18	1	Muslim/Buddhist/Jain/Christian/Other	sc/st/obc	No	Yes	32	No	No	No	No	No	No	No	No	No	No	No	No	No	2	0	0	6	7		1.66667	1.66667	1.5	0.964286	0.964286	0.907143	0.895238	0.942857	0.866667
21162	Control cluster	21	24	20	1	Muslim/Buddhist/Jain/Christian/Other	none/other	Yes	Yes	31	Yes	Yes	No	No	No	No	No	No	No	No	No	No	No	0	0	0	4		0	1.58333	2.16667	1.83333	0.971429	0.964286	0.935714	0.885714	0.828571	0.838095
21163	Control cluster	21	28	23	1	Muslim/Buddhist/Jain/Christian/Other	sc/st/obc	Yes	Yes	31	No	No	No	No	No					No	No	No	No	0	0	2	5	0		2.16667		1.75	0.964286		0.942857	0.857143		0.666667
21164	Control cluster	21	23	20	1	Muslim/Buddhist/Jain/Christian/Other	sc/st/obc	No	No	30	No	No	No	No	No	No	No	No	No	No	No	No	No	6	1	0	3	1	4	1.66667	1.83333	1.16667	0.935714	0.907143	1	0.809524	0.828571	0.695238
21166	Control cluster	21	22	18	1	Muslim/Buddhist/Jain/Christian/Other	none/other	Yes	Yes	27	Yes	No	No	No	No	No	No	No	No	No	No	No	No	2	4	0	4	5	0	1.66667	2	1.66667	0.964286	0.964286	0.964286	0.885714	0.838095	0.809524
21172	Control cluster	21	27	21	1	Hindu	none/other	Yes	Yes	30	No	No	No	No	Yes	No	No	No	No	No	No	No	No	0		0	3	1	0	1.58333	2.25	2.5	0.821429	0.885714	0.964286	0.885714	0.895238	0.838095
21173	Control cluster	21	23	18	2	Hindu	none/other	No	Yes	31	No	No	No	No	No	No	No	No	No					4	6	0	3	0	0	1.91667	2.25		0.857143	0.828571		0.942857	0.866667
21178	Control cluster	21	24	20	1	Hindu	none/other	Yes	No	26	No	No	No	No	No	No	No	No	No		No	No	No	2	0	0	4	0	0	2.33333	2.25	2.33333	0.885714	0.85	0.935714	0.885714	0.809524	0.838095
21179	Control cluster	21	25	21	1	Hindu	none/other	Yes	Yes	30	No	No	No	No	No	No	No	No	No	No	No	No	No	0	0	0	0	0	2	2.5	2.16667	2.08333	0.914286	0.907143	0.885714	0.885714	0.895238	0.838095
21181	Control cluster	21	28	21	1	Hindu	none/other	Yes	No	30	No	No	Yes	No	No	No	No	No	No	No	No	No	No	0	0	0	3	2	0	1.66667	2.16667	2.16667	0.821429	0.857143	0.764286	0.914286	0.838095	0.838095
21183	Control cluster	21	22	18	2	Muslim/Buddhist/Jain/Christian/Other	none/other	Yes	Yes	29	No	No	No	No	No	No	No	No	No	No	No	No	No	2	0	0	0	4	0	1.83333	1.66667	2.25	0.964286	0.964286	0.942857	0.885714	0.895238	0.838095
21184	Control cluster	21	22	18	1	Muslim/Buddhist/Jain/Christian/Other	sc/st/obc	Yes	Yes	30	No	Yes	No	No	No	No	No	No	No	No	No	No	No	3		0	2	0	1	2.16667	2.58333	2.16667	0.964286	0.964286	0.821429	0.838095	0.876191	0.809524
21185	Control cluster	21	25	21	1	Muslim/Buddhist/Jain/Christian/Other	none/other	Yes	Yes	30	No	Yes	Yes	No	No	No	No	No	No	No	No	No	No	1	0	0	2	5		2.5	2.5	2.75	0.792857	0.964286	0.821429	0.809524	0.8	0.866667
21186	Control cluster	21	18	16	1	Hindu	sc/st/obc	No	Yes	25	No	No	No	No	No	No	No	No	No	No	No	No	No	1	1	0	5	6	0	2.16667	2	2.25	1	0.964286	0.85	0.914286	0.752381	0.838095
21187	Control cluster	21	24	20	1	Hindu	none/other	Yes	Yes	29	Yes	No	No	No	No	No	No	No	No	No	No	No	No	2	0	0	0	4	0	2.33333	2.41667	2.25	0.942857	1	0.964286	0.895238	0.92381	0.838095
21188	Control cluster	21	20	18	1	Hindu	none/other	No	No	24	No	Yes	No	No	No	No	No	No	No	No	Yes	No	Yes	0	0	0	1	1	0	1.83333	2.25	2.25	0.85	0.942857	0.821429	0.885714	0.828571	0.809524
21190	Control cluster	21	29	21	2	Hindu	none/other	No	Yes	31	No	Yes	No	No	No	No	No	No	No	No	No	No	No	0	0	0	4	0	0	1.58333	2.5	2.41667	0.942857	0.964286	0.85	0.885714	0.914286	0.809524
21191	Control cluster	21	29	20	2	Hindu	none/other	Yes	Yes	35	No	No	Yes	No	Yes	No	Yes	No	No	No	No	No	No	2	0	0	5	2	0	1.66667	2.41667	2.16667	0.478571	0.507143	0.707143	0.780952	0.8	0.838095
21193	Control cluster	21	26	18	2	Hindu	none/other	Yes	Yes	35	No	No	No	No	No	No	No	No	No	No	No	No	No	0	4	0	0	0	1	2	2.5	2.5	1	1	0.85	0.838095	0.866667	0.838095
21195	Control cluster	21	27	20	1	Hindu	none/other	No	Yes	33	No	No	No	No	Yes	No	Yes	No	No	Yes	Yes	No	Yes	0	0	0	2	0	1	1.58333	2.5	2.33333	0.942857	0.907143	0.671429	0.857143	0.952381	0.838095
21196	Control cluster	21	28	18	2	Hindu	none/other	No	Yes	35	No	No	No	No	No	No	No	No	No	No	No	No	Yes	2	3	1	4	0	0	1.91667	2.5	2.41667	0.914286	0.885714	0.728571	0.885714	0.809524	0.866667
21197	Control cluster	21	23	17	1	Hindu	none/other	No	No	27	No	No	No	No	No	No	No	No	No	No	No	No	No	0	0	0	3	0	0	1.66667	2.16667	2.16667	0.85	0.85	0.907143	0.942857	0.885714	0.838095
21206	Control cluster	21	22	16	2	Hindu	sc/st/obc	Yes	No	29	No	No	No	No	No									0	0	0	5	0	0	2.16667			0.914286			0.866667
22104	Intervention cluster	22	27	21	1	Hindu	sc/st/obc	No	Yes	30	No	No	No	No	No	No	No	No	No					0	0	0	0	0	0	2	2.75	2.41667	1	0.878571		0.895238	0.67619	0.838095
22110	Intervention cluster	22	25	19	1	Hindu	sc/st/obc	Yes	Yes	32	Yes	No	No	No	No	No	No	No	No	No	No	No	No	0	0	0	0	0	0	2.83333	3	2.5	0.942857	0.885714	0.964286	0.857143	0.761905	0.866667
22113	Intervention cluster	22	29	27	1	Hindu	none/other	Yes	Yes	32	No	No	No	No	No	No	No	No	No	No	No	No	No	0	2	0	0	0	0	2.33333	2.91667	2.33333	0.742857	0.885714	0.857143	0.752381	0.838095	0.952381
22115	Intervention cluster	22	25	20	1	Hindu	none/other	No	No	35	No	No	No	No	Yes	No	No	No	No	No	No	No	No	1	0	0	0	2	0	2.16667	2.5	2.83333	0.8	0.878571	0.85	0.895238	0.761905	0.895238
22120	Intervention cluster	22	29	21	2	Hindu	sc/st/obc	No	Yes	34	No	No	No	No	No	No	No	No	No	No	No	No	Yes	1	0	0	5	0	0	2	2.5	2.08333	0.828571	0.942857	0.764286	0.895238	0.838095	0.866667
22122	Intervention cluster	22	22	20	0	Hindu	sc/st/obc	No	Yes	30	Yes	No	No	No	No	No	No	No	No	No	No	No	No	1	0	1	1	3	0	2.16667	2.83333	2.25	0.971429	0.964286	0.942857	0.809524	0.733333	0.838095
22123	Intervention cluster	22	23	19	1	Hindu	sc/st/obc	Yes	Yes	33	No	No	No	No	No	No	No	No	No	No	No	No	Yes	1	0	0	3	3	0	1.66667	2.25	3	0.914286	0.85	0.885714	0.866667	0.790476	0.942857
22124	Intervention cluster	22	27	23	1	Hindu	none/other	Yes	No	36	No	No	No	No	Yes	No	No	No	No	No	No	No	No	1	0	0	1	0	0	2.66667	2.83333	2.66667	0.885714	0.878571	0.942857	0.885714	0.714286	0.866667
22128	Intervention cluster	22	27	25	1	Hindu	sc/st/obc	No	No	28	Yes	No	No	No	No					No	Yes	No	Yes		0	1	4	0	3	2.33333		1.5	0.792857		0.592857	0.752381		0.809524
22129	Intervention cluster	22	23	19	1	Muslim/Buddhist/Jain/Christian/Other	sc/st/obc	Yes	No	25	No	No	No	No	Yes	No	No	No	No	No	No	No	No	4	2	0	2	3	0	1.66667	2.25	2.66667	0.885714	0.85	0.85	0.809524	0.780952	0.761905
22132	Intervention cluster	22	25	21	1	Hindu	none/other	No	Yes	26	No	No	No	No	No					No	No	No	No	5	0	0	4	2	0	1.58333	2.41667	3	0.857143		0.85	0.838095	0.819048	0.590476
22133	Intervention cluster	22	22	21	0	Hindu	sc/st/obc	No	Yes	31	No	No	No	No	No	No	No	No	No	No	No	No	No	0	2	0	2	0	0	2.16667	2.83333	2.91667	1	0.85	0.885714	0.838095	0.838095	0.895238
22137	Intervention cluster	22	23	19	0	Muslim/Buddhist/Jain/Christian/Other	sc/st/obc	No	Yes	34	Yes	No	No	No	Yes	No	No	No	No					4	0	0	1	0	0	2.41667	2.5	2.66667	0.914286	0.964286		0.838095	0.742857	0.895238
22138	Intervention cluster	22	27	21	2	Hindu	none/other	Yes	Yes	28	No	No	Yes	No	Yes	No	No	No	No					0	0	0	1	2	0	1.83333	2.5		0.8	0.878571		0.895238	0.895238
22143	Intervention cluster	22	23	17	1	Hindu	sc/st/obc	Yes	No	34	Yes	No	No	No	No	No	No	No	No	No	No	No	No	0	1	0	2	1	2	1.66667	1.91667	2.16667	0.914286	0.85	0.85	0.809524	0.714286	0.819048
22146	Intervention cluster	22	21	19	1	Hindu	none/other	Yes	Yes	25	No	No	No	No	No	No	No	No	No	No	No	No	No	1	0	0	3	2	0	2.08333	2	2.41667	0.914286	0.964286	0.85	0.761905	0.752381	0.838095
22147	Intervention cluster	22	24	22	1	Hindu	sc/st/obc	No	Yes	28	No	No	No	No	Yes	No	Yes	No	Yes	No	No	No	No	0	0	0	1	0	0	1.75	1.83333	2.83333	0.728571	0.592857	0.621429	0.780952	0.809524	0.761905
22151	Intervention cluster	22	25	20	1	Hindu	none/other	No	Yes	30	No	Yes	No	No	Yes	No	No	No	No	No	No	No	No	2	0	0	0		0	2	2.33333	2.91667	0.707143	0.907143	0.792857	0.809524	0.695238	0.819048
22152	Intervention cluster	22	26	20	1	Hindu	sc/st/obc	Yes	Yes	26	No	No	No	No	No	No	No	No	No	No	No	No	No	0	0	0	2	0	0	2.33333	2.75	2.58333	0.942857	0.964286	0.935714	0.809524	0.838095	0.866667
22153	Intervention cluster	22	24	17	1	Hindu	sc/st/obc	Yes	Yes	35	Yes	No	No	No	No	No	No	No	No	No	No	No	No	0	0	0	0		0	2.25	1.83333	2.33333	0.878571	0.964286	0.964286	0.752381	0.885714	0.838095
22166	Intervention cluster	22	28	22	1	Hindu	sc/st/obc	Yes	Yes	33	No	No	No	No	No	No	No	No	No	No	No	No	No	0	0	0	1	0	0	1.91667	1.91667	2.83333	0.964286	0.964286	0.821429	0.866667	0.780952	0.761905
22177	Intervention cluster	22	29	19	2	Hindu	none/other	Yes	Yes	39	No	No	No	No	No	No	No	No	Yes	No	No	No	No	4	3	0	3	0	0	2.58333		2.33333	0.85	0.821429	0.792857	0.809524		0.895238
22178	Intervention cluster	22	26	19	2	Hindu	sc/st/obc	Yes	Yes	31	No	No	No	No	No	No	No	No	No	No	Yes	No	Yes	1		2	2	4	0	2.58333	2	2.5	0.914286	0.964286	0.85	0.780952		0.838095
22179	Intervention cluster	22	18	17	0	Hindu	none/other	No	No	23	No	No	No	No	No	No	No	No	No	No	No	No	No	0	0	0	3	2	0	2.33333	2.25	3	0.942857	0.964286	0.942857	0.857143	0.780952	0.895238
22180	Intervention cluster	22	22	17	1	Hindu	none/other	Yes	Yes	29	No	No	No	No	No					No	No	No	Yes	2	0	2	5	0	0	1.33333		2.25	0.964286		0.821429	0.809524		0.838095
22186	Intervention cluster	22	24	18	1	Hindu	none/other	Yes	Yes	25	No	No	No	No	No	No	No	No	No	No	No	No	No	0	3	1	3	0	0	1.66667	2.5	2.25	0.971429	0.935714	0.878571	0.72381	0.838095	0.838095
22187	Intervention cluster	22	22	17	1	Hindu	sc/st/obc	Yes	Yes	34	No	No	No	No	No	No	No	No	No	No	No	No	No	0	0	0	3	0	0	2	2.41667	2.5	0.942857	0.964286	0.821429	0.885714	0.895238	0.838095
22188	Intervention cluster	22	24	21	0	Hindu	none/other	No	Yes	25	No	No	No	No	No					No	No	No	No	0	0	0	0	0	0	2.66667	2.16667	2.58333	1		0.85	0.942857	0.838095	0.895238
22192	Intervention cluster	22	24	20	2	Hindu	sc/st/obc	No	Yes	25	Yes	No	Yes	No	No	No	No	No	No					0	2	0	2	3	0	1.83333	2.16667		0.907143	0.792857		0.752381	0.8
22194	Intervention cluster	22	24	20	0	Hindu	none/other	No	Yes	31	No	No	No	No	No	No	No	No	No	No	No	No	No	0	0	0	2	0	0	2.16667	2.41667	2.58333	0.935714	0.964286	0.942857	0.971429	0.895238	0.895238
22195	Intervention cluster	22	28	24	2	Hindu	none/other	Yes	Yes	33	No	No	No	No	No	No	No	No	No	No	No	No	No	0	0	0	1	0	0	1.91667	2.58333	2.33333	0.964286	0.907143	0.85	0.866667	0.838095	0.838095
22196	Intervention cluster	22	19	17	1	Hindu	none/other	No	No	25	Yes	No	No	No	No	No	Yes	No	Yes	No	No	No	Yes	4	2	1	2	1	0	1.58333	2.33333	2.58333	0.964286	0.878571	0.792857	0.838095	0.838095	0.895238
22197	Intervention cluster	22	22	20	1	Hindu	sc/st/obc	Yes	No	22	Yes	No	No	No	No	No	No	No	Yes	No	No	No	No	0	0	0	4	1	0	1.83333	2.16667	2.16667	0.907143	0.85	0.907143	0.780952	0.838095	0.838095
22198	Intervention cluster	22	20	17	1	Hindu	sc/st/obc	No	Yes	27	Yes	No	No	No	No									3	0	0	1	0	0	2.33333			1			0.838095
22201	Intervention cluster	22	25	23	1	Hindu	sc/st/obc	Yes	Yes	30	Yes	No	No	No	No									0	0	0	0	0	0	2.75			0.964286			0.895238
22203	Intervention cluster	22	19	18	1	Hindu	sc/st/obc	No	Yes	31	Yes	No	No	No	No	No	No	No	Yes	No	No	No	Yes	0	0	0	0	0	0	2.5	2.58333	3	0.971429	0.907143	0.914286	0.885714	0.895238	0.895238
22217	Intervention cluster	22	22	21	0	Hindu	sc/st/obc	No	Yes	26	Yes	No	No	No	No	No	No	No	No	No	No	No	No	0	0	0	0	0	0	2.41667	2	2.58333	1	0.964286	0.971429	0.914286	0.92381	0.809524
22218	Intervention cluster	22	20	17	1	Muslim/Buddhist/Jain/Christian/Other	sc/st/obc	Yes	Yes	29	Yes	No	No	No	No	No	No	No	No	No	No	No	No	6	2	0	1	2	0	1.66667	2	2.5	0.907143	0.907143	0.907143	0.857143	0.809524	0.809524
22221	Intervention cluster	22	24	21	1	Hindu	sc/st/obc	Yes	Yes	24	No	No	No	No	No	No	No	No	No	No	No	No	No	0	0	0		0	0	1.75	2.08333	2.25	0.935714	0.907143	0.964286	0.942857	0.895238	0.866667
22223	Intervention cluster	22	23	21	1	Hindu	sc/st/obc	No	No	22	Yes	No	No	No	No	No	No	No	No	No	No	No	No	0	0	0	1	1	0	2.08333	2.33333	2.58333	0.907143	0.907143	0.935714	0.809524	0.809524	0.838095
22228	Intervention cluster	22	23	19	1	Hindu	sc/st/obc	Yes	Yes	28	No	No	No	No	No	No	No	No	No					2	0	0	1	0	0	2.08333	2.41667		0.907143	0.907143		0.780952	0.866667
22229	Intervention cluster	22	24	18	1	Hindu	sc/st/obc	No	Yes	31	No	No	No	No	Yes	No	No	No	No	No	No	No	No	0	0	0	0	2	0	2.33333	2.33333	2.75	0.735714	0.878571	0.964286	0.914286	0.866667	0.895238
22234	Intervention cluster	22	19	18	0	Hindu	sc/st/obc	No	Yes	27	No	No	No	No	No	No	No	No	No	No	No	No	No	0	0	0	0	0	0	2.08333	2.41667	3	0.964286	0.85	0.885714	0.885714	0.838095	0.838095
22235	Intervention cluster	22	28	17	2	Hindu	sc/st/obc	No	Yes	33	No	No	Yes	No	No	No	No	No	Yes					3	1	0	0	1	0	2.5	2		0.942857	0.85		0.838095	0.838095
22236	Intervention cluster	22	29	20	2	Hindu	sc/st/obc	No	No	32	No	No	Yes	No	Yes									3	0	0	0	0	0	2.58333			0.871429			0.780952
22239	Intervention cluster	22	24	14	2	Hindu	sc/st/obc	No	No	33	No	No	No	No	No	No	Yes	No	Yes	No	Yes	No	Yes	5	1	3	2	0	4	1.58333	2.5	1.5	0.528571	0.5	0.657143	0.647619	0.742857	0.809524
22242	Intervention cluster	22	26	24	1	Hindu	sc/st/obc	No	Yes	26	No	No	No	No	No	No	No	No	No	No	No	No	No	0	0	0	0	0	0	2.66667	2.25	3	0.935714	0.914286	0.942857	0.809524	0.895238	0.809524
22244	Intervention cluster	22	26	18	2	Hindu	sc/st/obc	No	No	33	No	No	Yes	No	No	No	No	No	No	No	No	No	No	1	0	0	5	0	0	2.33333	2.25	3	0.942857	0.942857	0.907143	0.828571	0.895238	0.942857
22245	Intervention cluster	22	25	22	1	Hindu	sc/st/obc	Yes	Yes	32	No	No	No	No	No	No	No	No	No	No	No	No	No	0	0	0	1	0	0	2.91667	2.58333	3	0.907143	0.85	0.907143	0.809524	0.838095	0.838095
22247	Intervention cluster	22	29	21	1	Hindu	sc/st/obc	No	Yes	31	No	No	No	No	No	No	No	No	No	No	No	No	Yes	0	0	0	1	0	0	2.16667	2.41667	3	0.964286	0.907143	0.942857	0.8	0.838095	0.914286
22249	Intervention cluster	22	25	20	1	Hindu	none/other	No	Yes	32	No	No	No	No	No	No	No	No	No	No	No	No	No	0	0	0	0	0	0	2.5	2.41667	2.83333	0.885714	1	0.85	0.866667	0.895238	0.895238
22270	Intervention cluster	22	29	26	1	Hindu	sc/st/obc	Yes	Yes	31	No	No	No	No	No	No	No	No	No	No	No	No	No	0	0	0	0	0	0	2.41667	2.66667	2.58333	0.942857	0.885714	0.907143	0.838095	0.809524	0.761905
22275	Intervention cluster	22	23	23	0	Hindu	none/other	No	Yes	27	Yes	No	No	No	No	No	No	No	No	No	No	No	No	1	0	0	4	0	0	2	2.16667	2.5	0.964286	0.914286	0.857143	0.885714	0.809524	0.895238
22277	Intervention cluster	22	23	15	1	Hindu	sc/st/obc	Yes	No	31	No	No	No	No	No	No	No	No	No	No	No	No	No		0	1	1	0	2	1.58333	2.16667	2.41667	0.878571	0.671429	0.85	0.704762	0.780952	0.895238
22278	Intervention cluster	22	28	21	2	Hindu	sc/st/obc	No	Yes	37	Yes	No	No	No	No									1	0	0	2	0	0	1.75			0.935714			0.838095
22286	Intervention cluster	22	25	18	2	Hindu	sc/st/obc	Yes	Yes	37	Yes	No	No	No	No	No	No	No	No	No	No	No	No	0	0	0	1	0	0	1.66667	2.41667	2.41667	1	0.85	0.935714	0.866667	0.838095	0.866667
22287	Intervention cluster	22	29	21	2	Hindu	sc/st/obc	Yes	Yes	36	No	No	No	No	No	No	No	No	Yes	No	No	No	No	0	0	0	3	0	0	1.75	2.33333	2.58333	0.592857	0.564286	0.964286	0.780952	0.838095	0.780952
22288	Intervention cluster	22	26	25	0	Hindu	sc/st/obc	No	Yes	28	No	No	No	No	No	No	No	No	No	No	No	No	No	2	1	0	0	0	0	2.16667	2.58333	2.5	1	0.657143	0.964286	0.866667	0.895238	0.838095
22290	Intervention cluster	22	21	18	1	Hindu	sc/st/obc	No	Yes	25	No	No	No	No	No	No	No	No	Yes	No	No	No	No	2	0	0	5	0	0	1.66667	2.33333	2.5	0.971429	0.942857	0.964286	0.8	0.866667	0.895238
22291	Intervention cluster	22	24	21	1	Hindu	sc/st/obc	Yes	Yes	28	No	No	No	No	No	No	No	No	No	No	No	No	No	2	0	0	4	0	0	1.41667	2.41667	2.66667	0.907143	0.885714	0.964286	0.809524	0.809524	0.838095
23101	Control cluster	23	21	17	2	Hindu	sc/st/obc	Yes	Yes	29	No	No	Yes	No	Yes	No	Yes	No	No	No	No	No	No	3	3	4	2	0	0	1.75	2.08333	2.16667	0.707143	0.742857	0.735714	0.8	0.866667	0.866667
23103	Control cluster	23	23	19	1	Hindu	sc/st/obc	Yes	Yes	28	No	No	No	No	No	No	No	No	No	No	No	No	No	2	2	0	3	0	0	2	2.66667	2.5	0.942857	0.907143	0.878571	0.533333	0.809524	0.866667
23104	Control cluster	23	21	18	1	Hindu	sc/st/obc	No	Yes	28	No	No	No	No	No	No	No	No	No	No	No	No	No	0	0	0	1	0	0	2.41667	2.41667	2.5	0.942857	0.907143	0.885714	0.695238	0.92381	0.92381
23105	Control cluster	23	24	19	1	Hindu	sc/st/obc	No	Yes	27	No	No	No	No	Yes									1	0	0	5	0	0	2.16667	2.5		0.885714			0.857143	0.809524
23107	Control cluster	23	22	17	1	Hindu	sc/st/obc	Yes	Yes	29	No	No	No	No	No	No	No	No	Yes	No	No	No	No	1	4	2	2	0	0	1.75	2.41667	2.16667	0.907143	0.821429	0.964286	0.790476	0.838095	0.838095
23108	Control cluster	23	26	21	2	Hindu	sc/st/obc	No	Yes	27	No	No	No	No	Yes	No	Yes	No	Yes	Yes	No	No	No	0	0	4	3	0	1	2.66667	2.16667	2.33333	0.5	0.642857	0.907143	0.885714	0.866667	0.838095
23110	Control cluster	23	24	19	1	Hindu	sc/st/obc	Yes	Yes	27	Yes	No	No	No	No	No	Yes	No	Yes	No	No	No	No	0	1	2	6	0	0	1.83333	2.33333	2.25	0.821429	0.935714	0.85	0.809524	0.895238	0.838095
23112	Control cluster	23	28	23	1	Hindu	sc/st/obc	Yes	Yes	29	No	No	No	No	No	No	No	No	No	No	No	No	No	0	0	0	0	0	0	2.41667	2.5	2.41667	0.914286	0.942857	0.914286	0.885714	0.809524	0.866667
23114	Control cluster	23	19	16	1	Hindu	none/other	No	Yes	27	No	No	No	No	No	No	No	No	No					2	2	0	2	0	0	1.58333	2.25		0.914286	0.964286		0.714286	0.838095
23115	Control cluster	23	24	17	2	Hindu	none/other	No	Yes	32	Yes	Yes	No	No	No	Yes	No	No	No	Yes	No	No	Yes	1	7	3	3	2	0	2.16667	2.5	2.58333	0.914286	0.907143	0.557143	0.733333	0.828571	0.838095
23117	Control cluster	23	29	18	2	Hindu	none/other	No	Yes	31	Yes	Yes	No	No	No					No	No	No	Yes	0	0	1	3	0	3	1.5		2.16667	0.821429		0.678571	0.780952		0.752381
23118	Control cluster	23	19	18	0	Hindu	sc/st/obc	No	Yes	25	No	No	No	No	No					No	No	No	No	5	0	0	5	0	0	2.08333	2	2.33333	0.964286		0.885714	0.809524	0.838095	0.838095
23120	Control cluster	23	25	18	2	Hindu	none/other	Yes	Yes	30	No	No	No	No	No	No	No	No	No	No	No	No	No	3	0	0	3	3	2	1.66667	2.08333	2.58333	0.85	0.964286	0.935714	0.895238	0.838095	0.838095
23121	Control cluster	23	22	18	1	Hindu	none/other	Yes	Yes	33	No	Yes	No	No	No	No	No	No	No	No	No	No	No	1	1	0	4	2	0	1.91667	1.66667	2.16667	0.907143	0.964286	0.907143	0.809524	0.895238	0.866667
23123	Control cluster	23	19	18	1	Hindu	sc/st/obc	No	No	23	Yes	No	No	No	No	No	No	No	No	No	No	No	No	5	5	0	3	2	0	1.83333	1.75	2.08333	0.971429	0.964286	0.85	0.809524	0.838095	0.809524
23124	Control cluster	23	25	15	2	Hindu	sc/st/obc	Yes	No	32	Yes	No	No	No	No									3	0	0	5	0	0	1.41667			0.964286			0.72381
23125	Control cluster	23	24	19	2	Hindu	sc/st/obc	No	No	30	Yes	No	Yes	No	Yes					No	Yes	No	Yes	0	0	3	3	0	0	1.75		2.16667	0.585714		0.385714	0.809524		0.838095
23126	Control cluster	23	26	18	2	Hindu	sc/st/obc	No	No	28	Yes	No	No	No	No	No	No	No	No	No	No	No	No	1	3	0	0	2	2	1.66667	2	2.08333	1	0.964286	1	0.866667	0.809524	0.838095
23127	Control cluster	23	21	16	0	Hindu	none/other	No	No	23	No	Yes	No	No	Yes	No	No	No	No	No	No	No	No	2	0	0	7	3	0	1.5	1.58333	2.16667	0.735714	0.964286	0.857143	0.52381	0.780952	0.838095
23129	Control cluster	23	20	19	0	Hindu	none/other	No	Yes	25	No	No	No	No	No					No	No	No	No	3	0	0	6	0	0	1.41667	2.25	2.33333	1		1	0.809524	0.809524	0.838095
23130	Control cluster	23	22	14	2	Hindu	none/other	No	No	29	Yes	No	No	No	No	No	No	No	No	No	No	No	Yes	3	0	2	1	2	0	1.5	1.83333	2.16667	0.935714	0.907143	0.792857	0.809524	0.809524	0.838095
23136	Control cluster	23	20	19	1	Hindu	none/other	Yes	Yes	25	Yes	No	No	No	No	No	No	No	No	No	No	No	Yes	2	1	3	2	4	4	1.66667	1.66667	1.58333	0.792857	0.735714	0.707143	0.790476	0.809524	0.809524
23138	Control cluster	23	25	17	1	Hindu	sc/st/obc	Yes	Yes	31	No	No	No	No	No	No	No	No	No	No	No	No	Yes	0	0	0	3	4	0	2.08333	1.33333	2.16667	0.65	0.942857	0.878571	0.8	0.780952	0.809524
23139	Control cluster	23	25	22	1	Hindu	sc/st/obc	No	No	31	No	No	No	No	Yes					No	No	No	Yes	3	0	0	2	4	0	1.91667	2.33333	2.33333	0.65		0.785714	0.866667	0.828571	0.895238
23140	Control cluster	23	27	20	1	Hindu	sc/st/obc	Yes	Yes	33	No	No	No	No	No	No	No	No	No	No	No	No	No	1	0	0	0	3	0	2.08333	1.83333	2.16667	0.657143	0.65	0.971429	0.838095	0.866667	0.895238
23142	Control cluster	23	27	22	1	Hindu	none/other	No	No	30	Yes	No	No	No	No	No	No	No	No	No	No	No	No	0	0	0	1	3	3	1.83333	1.5	2.16667	0.907143	0.935714	0.85	0.866667	0.809524	0.838095
23143	Control cluster	23	19	15	1	Hindu	none/other	Yes	Yes	32	Yes	No	No	No	No	No	No	No	No	No	No	No	No	2	3	0	1	2	3	1.91667	1.66667	2.16667	0.885714	0.964286	0.878571	0.828571	0.885714	0.838095
23144	Control cluster	23	24	20	1	Hindu	none/other	Yes	No	28	No	No	No	No	No	No	Yes	No	Yes	No	No	No	No	7	0	0	2	1	0	1.58333	1.66667	2.16667	0.8	0.821429	0.821429	0.885714	0.866667	0.895238
23146	Control cluster	23	23	19	2	Hindu	none/other	No	Yes	29	No	No	No	No	No	No	No	No	No	No	No	No	Yes	1	0	0		2	2	2.25	2.33333	2.41667	0.707143	0.907143	0.878571	0.885714	0.838095	0.838095
23150	Control cluster	23	28	17	2	Hindu	sc/st/obc	No	Yes	33	No	Yes	Yes	No	Yes	No	No	No	No	No	No	No	No	7	1	0	3	3	0	1.83333	1.91667	2.33333	0.707143	0.821429	0.907143	0.857143	0.771429	0.838095
23151	Control cluster	23	26	16	2	Hindu	none/other	No	Yes	36	Yes	No	No	No	Yes	No	No	No	No	Yes	No	No	Yes	6	0	6	4	5	0	1.5	1.83333	1.75	0.707143	0.792857	0.792857	0.866667	0.780952	0.809524
23153	Control cluster	23	23	18	1	Hindu	none/other	No	Yes	28	Yes	No	No	No	No	No	No	No	No	No	No	No	No	3	0	1	3	3	1	1.5	1.58333	2.16667	0.878571	0.907143	0.85	0.885714	0.780952	0.809524
23154	Control cluster	23	28	27	1	Hindu	none/other	No	No	35	Yes	No	No	No	Yes	No	No	No	No	No	Yes	No	Yes	6	2	5	1		0	2.08333	1.66667	2.41667	0.771429	0.914286	0.821429	0.838095	0.895238	0.895238
23155	Control cluster	23	25	20	2	Hindu	none/other	Yes	Yes	35	No	No	No	No	Yes	No	No	No	No	No	No	No	No	0	2	0	5	3	0	1.41667	2.5	2.25	0.8	0.771429	0.85	0.819048	0.742857	0.838095
23156	Control cluster	23	26	18	1	Hindu	sc/st/obc	Yes	No	36	No	No	No	No	No	No	No	No	No	No	No	No	Yes	0	0	2	3	0	0	1.83333	3	2.91667	0.914286	0.942857	0.821429	0.666667	0.866667	0.942857
23159	Control cluster	23	29	15	2	Hindu	sc/st/obc	Yes	No	35	No	No	No	No	No	No	No	No	No	No	No	No	No	2	1	1	3	0	0	1.5	2.08333	2.5	0.821429	0.942857	0.907143	0.838095	0.857143	0.914286
23160	Control cluster	23	27	22	0	Hindu	sc/st/obc	No	Yes	29	No	No	No	No	No	No	No	No	No	No	No	No	Yes	2	0	0	0	0	0	2.33333	2.75	2.83333	0.792857	0.964286	0.85	0.942857	0.838095	0.866667
23165	Control cluster	23	27	19	2	Hindu	none/other	Yes	Yes	32	No	Yes	Yes	Yes	Yes	Yes	Yes	Yes	Yes	No	Yes	Yes	Yes	0	0	0	3	3	5	1.75	2.5	1.16667	0.271429	0.15	0.307143	0.809524	0.752381	0.666667
23166	Control cluster	23	25	20	1	Hindu	sc/st/obc	No	Yes	31	No	No	No	No	No	No	No	No	Yes	No	No	No	Yes	2	2	0	4	0	1	1.66667	2.16667	2	0.764286	0.878571	0.735714	0.752381	0.819048	0.780952
23167	Control cluster	23	23	21	1	Hindu	none/other	No	Yes	28	No	No	No	No	No	No	No	No	No	No	No	No	Yes	0	4	2	0	0	0	2.5	2.83333	2.83333	0.778571	0.842857	0.85	0.971429	0.761905	0.866667
23169	Control cluster	23	23	21	1	Hindu	none/other	Yes	No	26	No	No	No	No	No	No	No	No	No	No	No	No	Yes	0	0	0	6	3	0	1.91667	2.66667	1.83333	0.514286	0.907143	0.642857	0.838095	0.790476	0.838095
23170	Control cluster	23	21	16	1	Hindu	none/other	Yes	Yes	25	No	No	No	No	No	No	No	No	No	No	No	No	No	7	6	0	4	0	0	2.33333		2.16667	0.885714	0.857143	0.878571	0.885714	0.790476	0.838095
23171	Control cluster	23	24	17	2	Hindu	none/other	No	Yes	35	No	No	No	No	No	No	No	No	No	No	No	No	Yes	0	0	1	5		3	2	2.25	2.08333	0.942857	0.885714	0.907143	0.780952	0.790476	0.838095
23173	Control cluster	23	22	15	2	Hindu	sc/st/obc	Yes	No	29	No	No	No	No	No	No	No	No	No					2	5	0	2		3	2.41667	1.91667	1.83333	0.907143	0.85		0.838095	0.761905	0.838095
23176	Control cluster	23	21	20	0	Hindu	none/other	No	Yes	24	No	No	No	No	No	No	Yes	No	No	No	No	No	Yes	0	0	0	3	0	3	1.75	2.66667	1.41667	0.771429	0.821429	0.878571	0.885714	0.67619	0.809524
23177	Control cluster	23	29	24	1	Hindu	none/other	Yes	Yes	33	No	No	No	No	No	No	No	No	No	No	No	No	No	5	0	0	3	0	3	2	2.5	1.83333	0.885714	0.821429	0.878571	0.733333	0.809524	0.733333
23178	Control cluster	23	22	17	1	Hindu	none/other	Yes	Yes	30	No	No	No	No	No	No	No	No	No	No	No	No	No	0	3	0		0	3	1.75	2.58333	2.25	0.914286	0.885714	0.907143	0.780952	0.828571	0.780952
23179	Control cluster	23	24	21	1	Hindu	none/other	Yes	Yes	27	Yes	No	No	No	Yes	No	No	No	Yes	No	No	No	No	0	0	0	5	0	2	2	2.5	1.75	0.85	0.907143	0.878571	0.695238	0.809524	0.866667
23181	Control cluster	23	25	18	1	Hindu	none/other	Yes	No	34	No	No	No	No	No	No	No	No	No	No	No	No	No	1	0	0	2	3	4	1.5	1.66667	2.08333	0.964286	0.964286	0.964286	0.752381	0.838095	0.819048
23182	Control cluster	23	24	17	2	Hindu	none/other	Yes	Yes	27	No	No	No	No	No	No	No	No	No	No	No	No	No	0	0	0	6	2	3	1.16667	1.58333	2	0.971429	0.907143	0.964286	0.780952	0.838095	0.866667
23184	Control cluster	23	23	22	0	Hindu	none/other	No	Yes	32	Yes	No	No	No	No	No	No	No	No	No	No	No	No	3	3	1	4	0	3	2.16667	2.33333	1.83333	0.914286	0.878571	0.964286	0.780952	0.752381	0.790476
23185	Control cluster	23	24	19	2	Hindu	none/other	Yes	Yes	28	No	No	No	No	Yes	No	No	No	No	No	No	No	No	0	0	0	4	0	2	1.5	2.5	2.08333	0.764286	0.907143	0.907143	0.590476	0.752381	0.809524
23189	Control cluster	23	22	20	0	Hindu	none/other	No	No	30	Yes	No	No	No	No	No	No	No	No	No	No	No	No	0	1	0	3	3	0	1.66667	1.5	2.25	0.964286	0.964286	0.907143	0.780952	0.895238	0.67619
23190	Control cluster	23	27	21	1	Hindu	none/other	No	Yes	31	Yes	No	No	No	No									3	0	0	2	0	0	1.58333			0.971429			0.838095
23191	Control cluster	23	20	16	1	Hindu	none/other	No	Yes	28	Yes	No	No	No	No	No	No	No	No	No	No	No	No	0	0	0	1	2	5	1.66667	2.16667	1.5	0.942857	0.964286	0.907143	0.838095	0.838095	0.809524
23192	Control cluster	23	26	20	2	Hindu	none/other	No	Yes	35	Yes	No	No	No	No	No	No	No	No	No	No	No	No	0	0	0	3	6	6	1.58333	2.08333	2	0.85	0.821429	0.821429	0.809524	0.838095	0.790476
23194	Control cluster	23	22	19	1	Hindu	none/other	Yes	Yes	29	No	No	No	No	No	No	No	No	No	No	No	No	No	0	0	0		0	0	2.66667	3	3	0.964286	1	0.935714	0.838095	0.895238	0.780952
23195	Control cluster	23	21	20	0	Hindu	none/other	No	Yes	25	Yes	No	No	No	No	No	No	No	No	No	No	No	No	1	0	0	3	4	4	1.66667	1.41667	2	0.907143	0.964286	0.907143	0.895238	0.838095	0.780952
23205	Control cluster	23	22	16	1	Hindu	sc/st/obc	Yes	No	28	Yes	No	No	No	No	No	Yes	No	Yes	No	No	No	No	5	0	0	1	4	4	1.58333	1.91667	1.5	0.907143	0.792857	0.964286	0.780952	0.847619	0.847619
23206	Control cluster	23	18	17	0	Hindu	sc/st/obc	No	No	30	No	No	No	No	No	No	No	No	No	No	No	No	No	0	0	0	3	4	3	1.5	2.08333	2.08333	0.835714	0.907143	0.907143	0.809524	0.790476	0.866667
24102	Intervention cluster	24	20	18	1	Hindu	none/other	No	Yes	25	No	No	No	No	Yes	No	No	No	No	No	No	No	No	3	0	1		0	0	2.5	2.58333	2.5	0.7	0.714286	0.964286	0.828571	0.895238	0.866667
24103	Intervention cluster	24	22	18	1	Hindu	none/other	Yes	Yes	29	No	No	No	No	Yes	No	No	No	No	No	No	No	No	2	1	0	7	0	0	1.5	2.33333	2.41667	0.707143	0.828571	0.907143	0.8	0.838095	0.838095
24104	Intervention cluster	24	25	21	1	Hindu	none/other	Yes	Yes	35	No	No	No	No	No	No	No	No	No	No	No	No	No	0	0	0	4	0	0	2.58333	2.66667	2.91667	0.792857	0.885714	0.907143	0.8	0.866667	0.790476
24106	Intervention cluster	24	23	16	1	Hindu	none/other	Yes	Yes	34	Yes	No	No	No	Yes	No	No	No	No	No	No	No	No	1	2	0		0	0	2	2.5	2.5	0.885714	0.942857	0.964286	0.866667	0.809524	0.838095
24107	Intervention cluster	24	29	25	1	Hindu	none/other	Yes	Yes	31	No	No	No	No	No	No	No	No	No	No	No	No	No	0	0	0	5	0	0	2.16667	2.58333	2.33333	0.878571	1	0.964286	0.809524		0.866667
24108	Intervention cluster	24	27	21	1	Hindu	none/other	Yes	Yes	34	No	No	No	No	No	No	No	No	No	No	No	No	No	1	0	0	7	1	0	1.66667	2	2.33333	0.907143	0.885714	0.907143	0.504762	0.838095	0.838095
24109	Intervention cluster	24	24	20	1	Hindu	none/other	Yes	Yes	29	No	No	No	No	No	No	No	No	No	No	No	No	No	3	2	0		0	0	1.5	2.33333	2.75	0.85	0.914286	0.964286	0.695238	0.809524	0.847619
24110	Intervention cluster	24	23	19	2	Hindu	none/other	Yes	Yes	30	Yes	Yes	No	No	Yes					No	No	No	No	1	0	0	6	0	0	1.66667	2.08333	2.33333	0.857143		0.907143	0.657143	0.8	0.838095
24111	Intervention cluster	24	25	21	1	Hindu	none/other	No	Yes	32	No	Yes	No	No	Yes	No	No	No	No	No	No	No	No	3	0	0	7	0	0	1.16667	2.5	2.58333	0.585714	0.885714	0.964286	0.638095	0.92381	0.866667
24112	Intervention cluster	24	21	17	1	Hindu	none/other	No	Yes	30	No	No	Yes	No	Yes	No	No	No	No	No	No	No	No	2	0	0	7	0	0	1.83333	2.16667	2.58333	0.45	0.914286	0.964286	0.780952	0.780952	0.838095
24113	Intervention cluster	24	26	18	1	Hindu	none/other	No	Yes	34	No	No	No	No	Yes	No	No	No	No	No	No	No	No	1	2	0	7	3	0	2.41667	2.33333	2.41667	0.914286	0.792857	0.935714	0.771429	0.695238	0.866667
24114	Intervention cluster	24	23	18	1	Hindu	none/other	No	Yes	32	No	No	No	No	No									1	0	0		0	0	2.66667			0.907143			0.828571
24116	Intervention cluster	24	22	19	2	Hindu	none/other	Yes	Yes	31	No	No	No	No	No	No	No	No	No	No	No	No	No	0	7	0	7	3	0	1.66667	2.5	2.33333	1	0.885714	0.907143	0.666667	0.828571	0.809524
24117	Intervention cluster	24	27	19	2	Hindu	none/other	Yes	Yes	34	No	No	No	No	No	No	No	No	No	No	No	No	No	4	0	0		0	0	2.33333	2.5	2.5	0.878571	0.885714	0.907143	0.838095	0.895238	0.866667
24118	Intervention cluster	24	25	19	2	Hindu	none/other	Yes	Yes	29	No	Yes	No	No	No	No	No	No	No	No	No	No	No	0	0	0	7	0	0	1.83333	2.25	2.58333	0.857143	0.857143	0.907143	0.780952	0.885714	0.895238
24119	Intervention cluster	24	28	19	2	Hindu	none/other	No	Yes	32	No	No	No	No	Yes					No	No	No	No	3	0	0	5	0	0	1.66667	2.08333	2.66667	0.857143		0.792857	0.752381	0.866667	0.819048
24121	Intervention cluster	24	22	21	0	Hindu	none/other	No	Yes	27	No	No	No	No	No	No	No	No	No	No	No	No	No	0	0	0		0	0	2.66667	2.41667	2.58333	0.971429	0.914286	0.85	0.809524	0.895238	0.838095
24125	Intervention cluster	24	24	20	2	Hindu	none/other	No	Yes	34	No	No	No	No	No	No	No	No	No	No	No	No	No	5		0	0	0	0	2.25	2.16667	2.5	0.3	0.764286	0.914286	0.809524	0.809524	0.866667
24126	Intervention cluster	24	26	21	2	Hindu	none/other	No	Yes	32	No	No	No	No	No	No	No	No	No	No	No	No	No	3	0	0	0	0	0	2.58333	3	2.5	0.935714	0.964286	0.964286	0.866667	0.895238	0.866667
24127	Intervention cluster	24	23	18	1	Hindu	sc/st/obc	No	Yes	31	No	Yes	No	No	No	No	No	No	No	No	No	No	No	0	0	0	5	0	0	2.16667	2.83333	2.5	0.971429	0.964286	0.907143	0.895238	0.857143	0.895238
24128	Intervention cluster	24	28	19	2	Hindu	none/other	Yes	Yes	30	No	No	No	No	Yes	No	No	No	No	No	No	No	No	2	2	0	2	2	0	1.58333	1.83333	2.41667	0.971429	0.821429	0.964286	0.828571	0.838095	0.895238
24129	Intervention cluster	24	28	20	1	Hindu	none/other	Yes	No	33	No	No	No	No	No	No	No	No	No	No	No	No	No	0	0	0	0	2	0	2.75	1.66667	2.08333	0.935714	0.964286	0.878571	0.780952	0.809524	0.704762
24130	Intervention cluster	24	28	21	1	Hindu	none/other	Yes	Yes	31	No	No	No	No	No	No	No	No	No	No	No	No	No	0	0	0	2	0	0	2.66667	2.83333	2.25	0.907143	0.964286	0.878571	0.866667	0.866667	0.866667
24132	Intervention cluster	24	29	18	2	Hindu	none/other	No	Yes	34	No	Yes	No	No	No	No	No	No	No	No	No	No	No	0	5	0	4	2	0	1.66667	1.66667	2.75	0.964286	0.964286	0.857143	0.866667	0.809524	0.819048
24133	Intervention cluster	24	29	21	2	Hindu	none/other	No	Yes	32	No	No	No	No	No	No	No	No	No	No	No	No	No	0	0	0	0	2	0	2.58333	1.58333	2.75	0.907143	0.85	0.878571	0.857143	0.752381	0.838095
24134	Intervention cluster	24	28	23	2	Hindu	none/other	Yes	Yes	29	No	No	Yes	No	Yes	No	Yes	No	Yes	No	No	No	No	0	0	0		0	0	2.41667	2.75	2.33333	0.314286	0.535714	0.878571	0.857143	0.866667	0.866667
24136	Intervention cluster	24	26	23	1	Hindu	none/other	Yes	Yes	30	No	No	No	No	No	No	No	No	No	No	No	No	No	0	0	0	0	0	0	2.16667	2.33333	2.83333	0.907143	0.907143	0.85	0.809524	0.809524	0.819048
24137	Intervention cluster	24	22	18	1	Hindu	none/other	No	Yes	31	Yes	No	No	No	No	No	No	No	No	No	No	No	No	0	0	0	0	0	0	2.41667	2.83333	2.58333	0.907143	0.964286	0.885714	0.838095	0.914286	0.790476
24138	Intervention cluster	24	21	18	1	Hindu	none/other	No	Yes	28	No	Yes	No	No	No	No	No	No	No					1	0	0	0	0	0	3	2.75	2.58333	0.971429	0.964286		0.866667	0.895238	0.866667
24139	Intervention cluster	24	22	18	1	Hindu	none/other	No	Yes	30	No	No	No	No	No	No	No	No	No	No	No	No	No	4	3	0		0	0	2.5	2.66667	2.91667	0.907143	0.964286	0.942857	0.866667	0.895238	0.895238
24140	Intervention cluster	24	22	19	1	Hindu	none/other	Yes	No	33	No	No	No	No	No	No	No	No	No	No	No	No	No	0	1	0	2	0	0	1.58333	2.16667	2.5	0.971429	0.942857	0.907143	0.866667	0.838095	0.895238
24143	Intervention cluster	24	29	20	2	Hindu	none/other	No	No	32	No	No	No	No	No	No	No	Yes	Yes	No	No	No	No	0	0	0	6	2	0	1.83333	1.91667	2.5	0.907143	0.764286	0.885714	0.752381	0.838095	0.838095
24144	Intervention cluster	24	28	19	2	Hindu	sc/st/obc	No	No	31	No	Yes	No	No	No	No	No	No	No	No	Yes	No	Yes	2	0	0	1	0	0	1.83333	2.16667	2.33333	0.907143	0.85	0.678571	0.838095	0.895238	0.809524
24145	Intervention cluster	24	25	19	2	Hindu	sc/st/obc	Yes	Yes	33	Yes	No	No	No	No	No	No	No	No	No	No	No	Yes	3	3	0	0	0	1	2.08333	2.33333	2.16667	0.942857	0.85	0.885714	0.866667	0.809524	0.838095
24148	Intervention cluster	24	29	18	2	Hindu	sc/st/obc	Yes	No	35	Yes	No	No	No	No	No	No	No	Yes	No	No	No	Yes	0	1	2	0	1	0	2.33333	1.91667	2.33333	0.964286	0.878571	0.878571	0.895238	0.895238	0.838095
24149	Intervention cluster	24	23	18	0	Hindu	sc/st/obc	No	No	30	No	Yes	No	No	No	No	No	No	Yes	No	No	No	Yes	0	0	0	1	0	0	1.83333	2.5	2.25	0.942857	0.857143	0.885714	0.866667	0.838095	0.809524
24150	Intervention cluster	24	23	19	2	Hindu	none/other	No	No	28	Yes	No	No	No	No	No	No	No	No					0	0	0	0	0	0	2.16667			0.964286	0.907143		0.895238
24152	Intervention cluster	24	27	23	1	Hindu	none/other	No	No	31	No	No	No	No	No	No	No	No	Yes	No	No	No	Yes	1	1	0	3	4	0	2.08333	2.16667	2.5	0.971429	0.85	0.878571	0.809524	0.838095	0.838095
24153	Intervention cluster	24	26	19	1	Hindu	none/other	Yes	No	29	Yes	No	No	No	No	No	No	No	No	No	No	No	Yes	0	0	0	0	1	0	2.41667	2	2.5	0.942857	0.85	0.85	0.838095	0.809524	0.895238
24154	Intervention cluster	24	22	19	2	Hindu	sc/st/obc	Yes	Yes	29	No	No	No	No	No	No	No	No	No	No	No	No	No	3	1	0	2	0	0	2.16667	2.33333	2.58333	1	0.85	0.878571	0.780952	0.838095	0.895238
24157	Intervention cluster	24	29	26	2	Hindu	none/other	Yes	No	30	Yes	No	No	No	No	No	Yes	No	No	No	No	No	No	2	4	0	1	2	0	2.08333	2	2.58333	0.742857	0.764286	0.907143	0.838095	0.895238	0.838095
24158	Intervention cluster	24	21	19	1	Hindu	none/other	No	No	29	No	No	No	No	Yes	No	No	No	No	No	No	No	No	4	2	0		1	0	1.5	1.75	2.5	0.942857	0.885714	0.907143	0.685714	0.895238	0.895238
24159	Intervention cluster	24	24	23	1	Hindu	none/other	Yes	Yes	29	No	Yes	No	No	No	No	No	No	No	No	No	No	No	3	1	0	2	0	0	2.16667	2.25	2.33333	0.964286	0.942857	0.878571	0.866667	0.809524	0.895238
24160	Intervention cluster	24	19	19	0	Hindu	sc/st/obc	No	Yes	20	Yes	No	Yes	No	Yes									1	0	0	1	0	0	1.91667			0.714286			0.809524
24163	Intervention cluster	24	25	22	0	Hindu	none/other	No	No	35	No	Yes	No	No	No	No	No	No	No	No	No	No	Yes	0	0	0	0	0	1	2.08333	2.5	2.75	0.942857	0.821429	0.885714	0.809524	0.866667	0.838095
24164	Intervention cluster	24	25	17	0	Hindu	sc/st/obc	No	No	26	No	No	No	No	No	No	No	No	No	No	No	No	Yes	0	1	0	3	1	0	2	2.33333	3	0.942857	0.907143	0.792857	0.838095	0.790476	0.942857
24165	Intervention cluster	24	25	22	0	Hindu	none/other	No	Yes	27	No	No	No	No	No	No	No	No	No	No	No	No	Yes	3	1	0	1	0	0	2.41667	2.91667	3	1	0.764286	0.971429	0.866667	0.847619	0.895238
24166	Intervention cluster	24	24	23	0	Hindu	none/other	No	Yes	24	No	No	No	No	No	No	No	No	No	No	No	No	Yes	0	0	0	0	0	0	2.75	2.83333	2.66667	0.935714	0.85	0.942857	0.895238	0.847619	0.866667
24168	Intervention cluster	24	21	20	0	Hindu	none/other	No	Yes	30	No	No	No	No	Yes	No	No	No	No	No	No	No	No	0	3	0		3	0	1.58333	2.41667	2.58333	0.885714	0.907143	0.828571	0.828571	0.704762	0.914286
24169	Intervention cluster	24	23	19	1	Hindu	none/other	Yes	Yes	28	No	No	No	No	Yes									0	0	0		0	0	2.58333		3	0.857143			0.695238		0.895238
24170	Intervention cluster	24	24	17	2	Hindu	none/other	No	No	29	No	No	No	No	No	No	No	No	No					0	0	0		0	0	1.83333	2.16667		0.914286	0.971429		0.561905	0.809524
24171	Intervention cluster	24	23	21	0	Hindu	none/other	No	Yes	25	No	No	No	No	No	No	No	No	No	No	No	No	Yes		0	0	1	0	0	2.33333	2.75	2.83333	0.964286	1	0.964286	0.780952	0.733333	0.942857
24173	Intervention cluster	24	19	17	0	Hindu	sc/st/obc	No	Yes	21	Yes	No	No	No	No					No	No	No	No	3	0	0	0	2	0	1.75	2.41667	2.25	0.971429		0.828571	0.838095	0.838095	0.838095
24175	Intervention cluster	24	23	18	1	Hindu	sc/st/obc	Yes	Yes	25	Yes	No	No	No	No									2	0	0	0	0	0	2.41667			0.942857			0.942857
24177	Intervention cluster	24	26	22	1	Hindu	none/other	Yes	Yes	35	Yes	No	No	No	No	No	No	No	No	No	Yes	No	Yes	0	3	3	2	0	2	1.83333	2.41667	2.41667	1	0.871429	0.557143	0.8	0.714286	0.809524
24178	Intervention cluster	24	18	18	0	Hindu	none/other	No	No	22	No	No	No	No	Yes	No	No	No	No	No	No	No	Yes	2	6	0		2	0	3	2.5	2.33333	0.878571	0.792857	0.471429	0.885714	0.761905	0.866667
24193	Intervention cluster	24	18	14	1	Hindu	none/other	Yes	Yes	30	No	No	Yes	No	No	No	No	Yes	Yes	Yes	No	No	Yes	1	3	1		0	1	1.66667	2.75	1.75	0.907143	0.764286	0.885714	0.780952	0.733333	0.780952
24194	Intervention cluster	24	26	18	1	Hindu	none/other	No	Yes	33	Yes	No	No	No	Yes	Yes	No	No	No	No	No	No	No	0	2	1	7	1	0	1.5	2.25	2.41667	0.885714	0.907143	0.764286	0.638095	0.742857	0.866667
24195	Intervention cluster	24	24	22	1	Hindu	none/other	No	Yes	30	No	No	Yes	No	No	No	No	No	No					0	4	0	3	0	0	1.83333	2.58333		0.964286	0.7		0.838095	0.761905
24196	Intervention cluster	24	21	20	0	Hindu	none/other	No	Yes	27	No	No	No	No	No	No	No	No	No	No	No	No	No	0	0	0		0	0	2.75	2.5	2.75	0.971429	1	0.942857	0.866667	0.628571	0.942857
25101	Control cluster	25	28	18	1	Hindu	none/other	Yes	Yes	33	No	No	No	No	No	No	No	No	No	No	No	No	Yes		5	6	1	0	1	2.25	2.5	2.33333	0.878571	0.907143	0.821429	0.847619	0.895238	0.838095
25102	Control cluster	25	22	20	0	Hindu	none/other	No	Yes	25	No	No	Yes	Yes	Yes	No	No	No	No					0	0	0	1	0	0	1.58333	2.66667		0.828571	0.85		0.838095	0.885714
25104	Control cluster	25	21	18	1	Hindu	sc/st/obc	Yes	Yes	24	No	No	No	No	No	No	No	No	No	No	No	No	Yes	3	4	6	2	3	0	2.16667	2	2.33333	0.971429	0.964286	0.85	0.914286	0.8	0.838095
25109	Control cluster	25	23	21	1	Hindu	none/other	No	Yes	28	No	No	No	No	Yes	No	No	No	No	No	No	No	Yes	1	2	0	6	0		1.5	2.83333	1.83333	0.857143	1	0.85	0.866667	0.838095	0.580952
25111	Control cluster	25	22	21	0	Hindu	none/other	No	Yes	29	No	No	No	No	No	No	No	No	No	No	No	No	Yes	0	0	0	6	0	0	1.83333	2.58333	2.41667	0.85	0.85	0.85	0.809524	0.92381	0.838095
25113	Control cluster	25	26	16	2	Hindu	none/other	No	No	32	No	No	No	No	No									0	0	0	1	0	0	1.91667			0.942857			0.638095
25118	Control cluster	25	23	20	1	Muslim/Buddhist/Jain/Christian/Other	sc/st/obc	No	Yes	30	Yes	No	No	Yes	No	No	No	No	No	No	No	No	No	0	0	0	4	0	0	2.16667	2.5	2.16667	0.907143	0.964286	0.878571	0.838095	0.885714	0.809524
25120	Control cluster	25	23	20	1	Muslim/Buddhist/Jain/Christian/Other	sc/st/obc	No	Yes	27	No	No	No	No	No	No	No	No	No	No	No	No	No	0	0	0	0	0	0	2.25	2.16667	2.41667	0.935714	0.964286	0.85	0.838095	0.809524	0.809524
25124	Control cluster	25	26	18	2	Muslim/Buddhist/Jain/Christian/Other	sc/st/obc	No	No	29	Yes	Yes	Yes	No	No	Yes	No	No	No	Yes	No	No	Yes	1	1	3	2	1	2	1.66667	2.16667	1.91667	0.942857	0.935714	0.792857	0.866667	0.866667	0.809524
25126	Control cluster	25	23	18	2	Muslim/Buddhist/Jain/Christian/Other	sc/st/obc	No	Yes	27	No	No	No	No	No	No	No	No	No	No	No	No	Yes	2	2	0	2	0	2	1.5	2.33333	2.16667	0.907143	0.964286	0.85	0.914286	0.866667	0.809524
25129	Control cluster	25	23	17	2	Hindu	none/other	Yes	No	30	No	No	No	No	No	No	No	No	No	No	No	No	Yes	0	0	0	2	0	0	1.5	2.16667	2.33333	0.914286	0.885714	0.821429	0.866667	0.809524	0.809524
25130	Control cluster	25	27	18	1	Hindu	none/other	Yes	No	29	No	Yes	No	No	No	No	No	No	No	No	No	No	Yes	0	0	0	4	0	0	1.58333	2.5	2.33333	0.85	0.878571	0.735714	0.895238	0.885714	0.809524
25131	Control cluster	25	28	20	2	Muslim/Buddhist/Jain/Christian/Other	sc/st/obc	Yes	Yes	31	Yes	No	No	No	No	No	No	No	No	No	No	No	No	0	5	0	0	0	0	2.58333	2.25	1.83333	0.907143	0.964286	0.821429	0.838095	0.838095	0.809524
25132	Control cluster	25	28	19	1	Hindu	sc/st/obc	No	Yes	34	No	No	No	No	No	No	No		No	No	Yes	No	Yes	0	0	1	4	0	2	2.5	2.5	2.41667	0.964286	0.907143	0.85	0.838095	0.8	0.809524
25134	Control cluster	25	24	18	1	Hindu	none/other	No	Yes	31	No	No	No	No	No	No	No	No	No	No	No	No	Yes	0	0	2	2	0	0	2.16667	2.66667	2.41667	0.971429	0.821429	0.907143	0.866667	0.895238	0.809524
25137	Control cluster	25	26	22	1	Hindu	none/other	No	Yes	28	No	No	No	No	No									3	0	0	0	0	0	1.91667			0.907143			0.828571
25138	Control cluster	25	28	22	1	Hindu	sc/st/obc	No	No	27	No	Yes	Yes	Yes	Yes	No	Yes	No	Yes	No	Yes	No	Yes	1	0	0	4	5	4	1.41667	2	1.58333	0.65	0.764286	0.735714	0.780952	0.742857	0.809524
25139	Control cluster	25	25	22	1	Hindu	sc/st/obc	Yes	Yes	34	No	No	No	No	No	No	No	No	Yes	No	No	No	No	1	2	0	0	1	1	2.25	2.75	2.41667	0.85	0.792857	0.964286	0.752381	0.761905	0.809524
25141	Control cluster	25	22	17	2	Hindu	none/other	No	Yes	30	No	No	Yes	No	Yes	No	No	No	Yes	No	No	No	No	0	0			3	3	2.33333	1.33333	1.41667	0.742857	0.821429	0.964286	0.733333	0.752381	0.809524
25142	Control cluster	25	29	22	1	Hindu	none/other	Yes	Yes	33	No	No	No	No	No	No	No	No	No	No	No	No	No	1	0	0	6	0	0		3	2.5	0.742857	0.935714	0.964286	0.838095	0.819048	0.838095
25144	Control cluster	25	19	15	2	Hindu	sc/st/obc	No	Yes	20	No	No	No	No	No					No	No	No	No	3	0	2	3	0	4	1.75		1.25	1		0.907143	0.780952		0.780952
25146	Control cluster	25	24	18	2	Hindu	none/other	No	Yes	29	No	No	No	No	Yes	No	No	No	No	No	No	No	No	0	5	0	1	5	0	2.33333	1.66667	2.83333	0.914286	0.907143	0.964286	0.809524	0.809524	0.838095
25147	Control cluster	25	21	17	1	Hindu	none/other	Yes	Yes	26	No	No	No	No	No	No	No	No	No	No	No	No	No	0	2	0	1	0	0	1.83333	2.25	2.16667	0.942857	0.885714	0.964286	0.838095	0.838095	0.72381
25148	Control cluster	25	23	19	2	Hindu	none/other	Yes	Yes	26	No	No	No	No	No	No	No	No	Yes	No	No	No	No	4	5	0	5	5	0	1.58333	1.33333	1.75	0.971429	0.878571	0.964286	0.914286	0.828571	0.838095
25150	Control cluster	25	21	15	2	Hindu	none/other	Yes	No	25	No	No	No	No	No	No	No	No	Yes	No	No	No	No	2	3	2	4	4	2	1.91667	1.91667	2.25	0.914286	0.907143	0.907143	0.838095	0.790476	0.809524
25151	Control cluster	25	20	16	1	Hindu	sc/st/obc	Yes	No	28	No	Yes	Yes	No	Yes	No	Yes	No	Yes	No	No	No	No	1	0	0	6	4	0	2.08333	1.66667	2.58333	0.592857	0.507143	0.885714	0.580952	0.552381	0.838095
25152	Control cluster	25	28	20	2	Hindu	none/other	Yes	No	33	No	No	No	No	No	No	No	No	No	No	No	No	No	0	0	0	1	1	1	2.66667	2.58333	2.58333	0.771429	0.821429	0.964286	0.780952	0.809524	0.838095
25154	Control cluster	25	29	22	1	Hindu	none/other	No	Yes	33	No	No	No	No	No					No	No	No	No	3	0	0	4	0	0	2.33333	2.16667	2.91667	0.792857		0.964286	0.838095	0.866667	0.942857
25156	Control cluster	25	25	20	2	Hindu	none/other	Yes	Yes	28	No	No	Yes	No	Yes	No	No	No	Yes	No	No	No	No	0	0	2	3	0	0	2.16667	2.66667	3	0.8	0.821429	0.907143	0.885714	0.895238	0.895238
25157	Control cluster	25	22	20	1	Hindu	none/other	No	Yes	25	No	No	No	Yes	No	No	Yes	No	Yes	No	No	No	No	2	4	0		1	3	1.5	2.25	1.83333	0.828571	0.821429	0.935714	0.838095	0.819048	0.838095
25158	Control cluster	25	23	21	1	Hindu	none/other	No	Yes	29	No	No	No	No	No	No	No	No	No	No	No	No	Yes	0	0	0	4	0	0	2	2.66667	2.66667	0.857143	0.971429	0.85	0.866667	0.752381	0.790476
25159	Control cluster	25	20	20	0	Hindu	sc/st/obc	No	Yes	30	Yes	No	No	No	No					No	No	No	No	5	0	3	7	3	3	1.16667	1.33333	1.5	0.735714		0.964286	0.857143	0.780952	0.723809
25160	Control cluster	25	23	18	2	Hindu	none/other	Yes	Yes	28	No	No	No	No	No	No	No	No	No	No	No	No	No	0	0	0	1	2	0	2.25	2.16667	2.33333	0.871429	0.857143	0.857143	0.838095	0.666667	0.838095
25161	Control cluster	25	25	20	2	Hindu	sc/st/obc	No	Yes	29	Yes	No	No	No	No	No	No	No	No	No	No	No	No	0	0	0	4	5		2	1.58333	2.08333	1	0.885714	0.964286	0.838095	0.666667	0.761905
25162	Control cluster	25	22	19	1	Hindu	sc/st/obc	No	Yes	28	No	No	No	No	No	No	No	No	No	No	No	No	Yes	0	0	0	7	4	3	1.33333	1.41667	2.08333	0.792857	0.914286	0.821429	0.857143	0.809524	0.866667
25163	Control cluster	25	26	18	2	Hindu	none/other	Yes	Yes	34	Yes	No	No	No	Yes	No	No	No	Yes	No	No	No	No	0	0	0	0	0	0	2.5	2.75	2.91667	0.857143	0.742857	0.85	0.866667	0.838095	0.809524
25168	Control cluster	25	22	19	1	Hindu	none/other	No	Yes	31	No	No	No	No	No	No	No	No	No	No	No	No	Yes	0	0	0	5	2	2	2.16667	2	2.25	0.792857	0.935714	1	0.942857	0.914286	0.790476
25171	Control cluster	25	25	20	1	Hindu	sc/st/obc	Yes	Yes	33	Yes	No	No	No	No	No	No	No	No	No	Yes	No	Yes	1	5	3	6	5	0	1.33333	1.41667	2.83333	0.914286	0.942857	0.678571	0.866667	0.72381	0.819048
25179	Control cluster	25	20	18	1	Hindu	none/other	Yes	Yes	31	No	No	No	No	No	No	No	No	No	No	No	No	No	0	0	4	6	4		1.41667	1.33333	2.33333	0.914286	0.914286	0.935714	0.942857	0.780952	0.838095
25180	Control cluster	25	23	20	1	Hindu	none/other	Yes	No	25	No	No	No	No	No	No	No	No	No	No	No	No	Yes	0	0	0	7	5	0	1.33333	1.25	2.75	0.792857	0.85	0.385714	0.885714	0.780952	0.809524
25181	Control cluster	25	24	21	1	Hindu	none/other	Yes	Yes	27	No	No	No	No	No	No	No	No	No	No	No	No	No	0	0	0	7	0	2	1.66667	2.08333	2.41667	0.914286	0.935714	0.942857	0.838095	0.809524	0.866667
25182	Control cluster	25	26	22	1	Hindu	none/other	No	Yes	26	No	Yes	No	No	Yes	No	No	No	No	No	No	No	No	0	3	0	1	1	2	1.91667	2	1.91667	0.828571	0.85	0.907143	0.857143	0.885714	0.895238
25183	Control cluster	25	25	17	2	Hindu	none/other	Yes	Yes	32	No	No	No	No	No	No	No	No	No	No	No	No	No	4	5	0	2	1	1	2	2.33333	2	0.914286	0.835714	1	0.809524	0.857143	0.895238
25184	Control cluster	25	19	15	1	Hindu	none/other	No	Yes	29	No	No	No	No	No	No	No	No	No	No	No	No	No	0	0	0	0	2		2	2.25	1.91667	0.971429	0.971429	0.964286	0.752381	0.838095	0.761905
25186	Control cluster	25	23	16	2	Hindu	none/other	Yes	Yes	28	Yes	No	No	No	No									0	0	0	0	0	0	2.83333			0.907143			0.866667
25187	Control cluster	25	28	19	2	Hindu	none/other	No	Yes	31	No	No	No	No	No	No	No	No	No	No	No	No	Yes	2	2	3	1	4	0	1.41667	2.33333	2.33333	0.971429	0.757143	0.821429	0.895238	0.780952	0.838095
25188	Control cluster	25	21	20	0	Hindu	none/other	No	Yes	26	No	No	No	No	No	No	No	No	No	No	No	No	No	5	1	3	0	0	0	2.66667	2.58333	2.5	0.942857	0.885714	0.885714	0.809524	0.838095	0.838095
25191	Control cluster	25	28	16	2	Hindu	none/other	Yes	Yes	33	No	No	No	No	No	No	No	No	No	No	No	No	No	3	0	0	7	3	0	1.75	1.58333	1.66667	0.8	0.907143	0.964286	0.72381	0.752381	0.780952
25194	Control cluster	25	22	18	2	Hindu	sc/st/obc	No	No	32	No	No	No	No	No	No	No	No	No	No	No	No	No	5	0	0	7	2	0	1.66667	1.75	2.16667	0.821429	0.942857	0.942857	0.838095	0.895238	0.838095
25196	Control cluster	25	28	14	2	Muslim/Buddhist/Jain/Christian/Other	sc/st/obc	No	No	29	No	Yes	No	No	No	No	No	No	No	No	Yes	No	Yes	5	4	3	3	3	0	1.83333	1.75	2.33333	0.878571	0.942857	0.821429	0.866667	0.752381	0.809524
25201	Control cluster	25	26	18	1	Hindu	none/other	Yes	Yes	28	No	No	No	No	No	No	No	No	No	No	No	No	No	1	2	0	6	0	0	1.16667	1.75	2.41667	0.821429	0.907143	0.85	0.885714	0.895238	0.838095
25205	Control cluster	25	26	21	2	Hindu	none/other	No	Yes	32	No	No	No	No	Yes	No	No	No	No	No	No	No	No	0	0	0	6	0	0	1.83333	2.16667	2.25	0.678571	0.914286	0.878571	0.809524	0.838095	0.838095
25206	Control cluster	25	28	25	1	Hindu	sc/st/obc	No	Yes	31	Yes	No	Yes	Yes	Yes	No	No	No	No	No	No	No	No	2	2	0	4	0	0	2.16667	2.16667	2.58333	0.764286	0.857143	0.85	0.685714	0.92381	0.895238
25207	Control cluster	25	26	16	2	Hindu	none/other	No	Yes	33	No	No	No	No	No	No	No	No	No	Yes	No	No	No	4	1	0	1	0	3	2.25	2.16667	1.83333	0.942857	0.935714	0.764286	0.809524	0.838095	0.809524
25209	Control cluster	25	22	18	2	Hindu	sc/st/obc	Yes	No	28	No	No	No	No	No	No	No	No	Yes	No	No	No	No	1	2	1	4	0	0	1.5	2	2.41667	0.828571	0.764286	0.735714	0.866667	0.809524	0.809524
25211	Control cluster	25	23	16	2	Hindu	none/other	No	Yes	29	Yes	No	No	No	No	No	No	No	No	No	No	No	No	0	0	0	4	1	0	1.83333	1.83333	2.16667	0.942857	1	0.85	0.809524	0.895238	0.895238
25212	Control cluster	25	27	18	2	Hindu	none/other	No	Yes	30	No	No	No	No	No	No	No	No	No	No	No	No	No	5	6	4	0	0	0	2.25	2.33333	2.16667	0.971429	0.964286	0.878571	0.72381	0.838095	0.866667
25213	Control cluster	25	22	19	1	Hindu	none/other	Yes	Yes	28	No	No	No	No	No	No	No	No	No	No	No	No	No	3	0	4	0	0	0	2.33333	2	2.41667	0.971429	0.821429	0.878571	0.866667	0.838095	0.838095
25214	Control cluster	25	26	21	2	Hindu	none/other	Yes	Yes	26	Yes	No	No	No	Yes	No	No	Yes	Yes	No	No	No	Yes	5	4	5	3	2	3	1.75	1.75	1.91667	0.914286	0.785714	0.707143	0.838095	0.809524	0.809524
25215	Control cluster	25	24	18	2	Hindu	sc/st/obc	No	No	26	No	Yes	Yes	No	Yes	No	Yes	No	Yes	No	No	No	No	1	6	0	7	5	3	1.58333	1.5	1.83333	0.457143	0.707143	0.85	0.828571	0.790476	0.809524
26110	Intervention cluster	26	28	20	1	Hindu	sc/st/obc	No	Yes	34	Yes	No	No	No	No	No	No	No	No	No	No	No	No	0	0	0	2	2	0	2	2.5	2.58333	0.792857	0.964286	0.907143	0.780952	0.895238	0.866667
26111	Intervention cluster	26	25	22	1	Hindu	none/other	No	Yes	30	No	No	No	No	No	No	No	No	No	No	No	No	No	0	0	0	1	0	0	2.83333	2.91667	2.41667	0.764286	0.964286	0.964286	0.809524	0.809524	0.866667
26112	Intervention cluster	26	21	18	1	Hindu	none/other	No	Yes	28	No	No	No	No	No	No	No	No	No	No	No	No	No	1	0	0	0	0	0	2.58333	2.16667	2.5	0.764286	0.964286	0.85	0.828571	0.895238	0.838095
26115	Intervention cluster	26	24	20	1	Hindu	none/other	Yes	Yes	33	No	No	No	No	Yes	No	No	No	Yes	No	No	No	No	0	0	0	0	0	0	2.33333	2.16667	2.66667	0.914286	0.878571	0.85	0.885714	0.838095	0.866667
26116	Intervention cluster	26	23	17	2	Hindu	none/other	Yes	Yes	32	No	No	No	No	Yes	No	No	No	No	No	No	No	No	0	0	4	2	0	0	2.16667	2.41667	2.41667	0.857143	0.964286	0.878571	0.809524	0.809524	0.866667
26120	Intervention cluster	26	25	20	1	Hindu	none/other	Yes	Yes	33	No	No	No	No	Yes	No	No	No	No	No	No	No	No	0	0	0	0	0	0	2.58333	2.41667	2.5	0.8	0.935714	0.792857	0.828571	0.838095	0.866667
26122	Intervention cluster	26	24	21	2	Hindu	none/other	Yes	Yes	34	No	No	No	No	Yes	No	No	No	No	No	No	No	No	0	0	1	3	0	0	1.5	2.25	2.5	0.821429	0.964286	0.885714	0.8	0.838095	0.809524
26124	Intervention cluster	26	28	20	2	Hindu	sc/st/obc	No	Yes	36	No	No	Yes	Yes	No	No	No	No	No	No	No	No	No	0	0	0	0	0	0	2.41667	2.25	2.41667	0.885714	0.964286	0.907143	0.838095	0.838095	0.866667
26125	Intervention cluster	26	22	18	2	Hindu	none/other	No	Yes	29	No	No	No	No	Yes	No	No	No	No	No	No	No	No	0	0	1	0	0	0	2.25	2	2.58333	0.85	0.964286	0.914286	0.809524	0.780952	0.838095
26133	Intervention cluster	26	25	17	2	Hindu	sc/st/obc	Yes	No	32	Yes	No	No	No	No	No	No	No	Yes	No	No	No	No	3	0	0	5	0	0	2.08333	2.66667	2.33333	0.878571	0.792857	0.914286	0.828571	0.885714	0.838095
26135	Intervention cluster	26	26	18	1	Hindu	none/other	No	Yes	32	No	No	Yes	No	Yes									3	0	0	6	0	0	2.33333			0.678571			0.828571
26136	Intervention cluster	26	24	24	0	Hindu	sc/st/obc	No	Yes	28	No	No	No	No	Yes	No	No	No	Yes					1	1	0	0	0	0	2.66667	2.5		0.821429	0.907143		0.838095	0.92381
26141	Intervention cluster	26	26	18	2	Hindu	none/other	No	Yes	33	No	No	No	No	No	No	No	No	No	No	No	No	No	1	2	0	0	3	0	2.41667	2.25	2.5	0.878571	0.907143	0.907143	0.752381	0.828571	0.838095
26145	Intervention cluster	26	23	21	1	Hindu	none/other	No	Yes	25	No	No	No	No	Yes	No	No	No	No	No	No	No	No	3	1	0	3	2	0	2.33333	2.08333	2.33333	0.792857	0.964286	0.878571	0.809524	0.895238	0.838095
26151	Intervention cluster	26	23	20	1	Hindu	none/other	No	Yes	31	No	No	No	No	Yes	No	No	No	No	No	No	No	No	0	4	3	1	0	0	2.41667	2.16667	2.41667	0.857143	0.964286	0.885714	0.838095	0.838095	0.838095
26161	Intervention cluster	26	22	17	1	Hindu	sc/st/obc	Yes	Yes	27	Yes	No	Yes	No	No	No	No	No	Yes	No	No	No	No	0	2	0	5	0	0	1.83333	2.16667	2.41667	0.792857	0.85	0.85	0.666667	0.809524	0.838095
26162	Intervention cluster	26	21	19	0	Hindu	none/other	No	Yes	30	No	No	No	No	No	No	No	No	No	No	No	No	Yes	3	1	5	0		0	2.33333	1.83333	2.58333	0.942857	0.878571	0.885714	0.914286	0.809524	0.866667
26170	Intervention cluster	26	23	21	0	Hindu	none/other	No	No	26	No	No	No	No	No	No	No	No	No					1	0	0	1	0	0	2.16667	2.83333		0.907143	0.964286		0.780952	0.838095
26174	Intervention cluster	26	25	18	2	Hindu	sc/st/obc	Yes	Yes	31	No	No	No	No	No	No	No	No	No	No	No	No	No	0	1	0	4	1	0	2.33333	2.33333	2.58333	0.935714	0.821429	0.707143	0.838095	0.838095	0.838095
26175	Intervention cluster	26	23	20	1	Hindu	sc/st/obc	Yes	Yes	28	No	No	No	No	No	No	No	No	No	No	No	No	No	0	1	0	3	0	0	1.83333	2.16667	2.41667	1	0.964286	0.914286	0.885714	0.838095	0.866667
26176	Intervention cluster	26	26	18	2	Hindu	sc/st/obc	No	Yes	30	No	No	No	No	No	No	No	No	No	No	No	No	No	4	0	0	1	0	0	2.75	2.25	2.5	1	0.964286	0.85	0.914286	0.866667	0.809524
26178	Intervention cluster	26	25	18	2	Hindu	none/other	Yes	Yes	36	No	No	No	No	No	No	No	No	Yes	No	No	No	Yes	0	0	0		0	0	1.58333	2.66667	2.58333	0.907143	0.85	0.85	0.885714	0.838095	0.809524
26180	Intervention cluster	26	22	16	2	Hindu	none/other	Yes	Yes	33	No	No	No	No	No	No	Yes	No	Yes	No	No	No	No	5	2	0	3	0	0	1.66667	2.16667	2.41667	0.907143	0.792857	0.821429	0.914286	0.838095	0.838095
26184	Intervention cluster	26	19	17	1	Hindu	sc/st/obc	No	Yes	28	No	No	No	No	No	No	No	No	No	No	No	No	No	0	0	0	1	0	0	2.66667	2.33333	2.41667	0.935714	0.964286	0.914286	0.838095	0.866667	0.866667
26185	Intervention cluster	26	24	22	1	Hindu	sc/st/obc	Yes	Yes	26	No	No	No	No	No					No	No	No	No	0	0	3	0	0	0	2.25	2.33333	2.58333	1		0.828571	0.942857	0.780952	0.809524
26187	Intervention cluster	26	27	24	0	Hindu	none/other	No	Yes	32	No	No	No	No	No	No	No	No	No	No	No	No	Yes	4	0	0		0	0	2.41667	2.66667	3	0.942857	0.792857	0.821429	0.866667	0.866667	0.895238
26188	Intervention cluster	26	22	20	1	Hindu	sc/st/obc	Yes	Yes	29	No	No	No	No	No	No	No	No	Yes	No	Yes	No	Yes	0	1	4	5	0	0	1.66667	2.5	2.33333	0.907143	0.85	0.821429	0.809524	0.838095	0.809524
26189	Intervention cluster	26	27	26	0	Hindu	none/other	No	Yes	29	No	No	No	No	No	No	No	No	No	No	No	No	No	0	0	0	0	0	0	2.75	2.33333	3	0.964286	0.914286	0.821429	0.92381	0.866667	0.895238
26190	Intervention cluster	26	24	23	0	Hindu	none/other	No	Yes	30	No	No	No	No	No	No	No	No	No	No	No	No	No	0	0	0	3	0	0	1.83333	2.5	2.5	1	0.964286	0.907143	0.838095	0.866667	0.866667
26193	Intervention cluster	26	23	21	1	Hindu	none/other	Yes	Yes	34	No	No	No	No	No									2	0	0	4	0	0	2.33333			0.9			0.704762
26194	Intervention cluster	26	21	15	1	Hindu	sc/st/obc	Yes	Yes	30	No	No	No	No	No	No	No	No	No	No	No	No	No	3	0	1	3	0	0	2.5	2.5	3	0.942857	0.821429	0.85	0.914286	0.866667	0.914286
26203	Intervention cluster	26	21	19	1	Hindu	none/other	No	Yes	29	No	No	No	No	No	No	No	No	Yes	No	No	No	Yes	0	2	0	0	0	0	2.25	2.16667	2.66667	0.935714	0.85	0.792857	0.857143	0.838095
26204	Intervention cluster	26	28	22	2	Hindu	none/other	Yes	Yes	30	No	No	No	No	No	No	No	No	Yes	No	No	No	Yes		1	0	3	0	0	2.16667	2.25	2.91667	0.907143	0.821429	0.764286	0.780952	0.838095	0.895238
26205	Intervention cluster	26	27	19	1	Hindu	none/other	No	Yes	38	No	No	No	No	No	No	No	No	Yes	No	No	No	No	7	0	0	5	0	0	2.08333	2.33333	2.75	0.971429	0.85	0.85	0.838095	0.838095	0.866667
26207	Intervention cluster	26	24	18	1	Hindu	none/other	No	No	34	No	No	No	No	No	No	No	No	No	No	No	No	Yes	1	1	0	2	0	0	1.83333	2.5	3	0.907143	0.878571	0.85	0.828571	0.838095	0.809524
26208	Intervention cluster	26	23	19	1	Hindu	none/other	No	Yes	29	Yes	No	No	No	No	No	No	No	Yes	No	No	No	No	2	0	2	1	0	0	1.83333	2.33333	2.5	0.971429	0.85	0.942857	0.809524	0.838095	0.838095
26209	Intervention cluster	26	20	17	1	Hindu	sc/st/obc	No	Yes	25	Yes	Yes	No	No	No	No	No	No	No	No	No	No	No	4	2	1	5	0	0	2	2.16667	3	0.964286	0.878571	0.907143	0.838095	0.809524	0.942857
26211	Intervention cluster	26	24	16	2	Hindu	none/other	Yes	Yes	30	No	No	No	No	No	No	No	No	No	No	No	No	No	0	0	0	0	0	0	2.41667	2.41667	3	0.964286	1	0.907143	0.838095	0.809524	0.895238
26213	Intervention cluster	26	24	20	2	Hindu	none/other	Yes	Yes	27	Yes	No	No	No	No	No	No	No	No	No	No	No	No	1	1	2	0	0	0	2.66667	2.5	2.75	0.942857	0.85	0.907143	0.780952	0.838095	0.866667
26214	Intervention cluster	26	27	21	2	Hindu	none/other	No	No	35	No	No	No	No	No	No	No	No	No					5	3	0	0	0	0	2.08333	2.16667		0.878571	0.907143		0.8	0.838095
26216	Intervention cluster	26	29	18	2	Hindu	none/other	No	Yes	37	Yes	Yes	No	No	No	No	No	No	No	No	No	No	Yes	1	0	0	6	1	3	2	2.16667	1.66667	0.907143	0.964286	0.764286	0.809524	0.838095	0.809524
26218	Intervention cluster	26	22	16	2	Hindu	none/other	Yes	No	35	Yes	No	No	No	No	No	No	No	Yes	No	No	No	Yes	2	0	0	6	0	0	2	2.33333	2.33333	0.907143	0.85	0.85	0.780952	0.866667	0.866667
26219	Intervention cluster	26	20	16	1	Hindu	sc/st/obc	No	No	28	Yes	No	No	No	No	No	No	No	Yes					1	0	0	4	1	0	2.33333	2.33333		0.935714	0.878571		0.885714	0.895238
26222	Intervention cluster	26	24	23	0	Hindu	none/other	No	Yes	29	No	No	No	No	No	No	No	No	No	No	No	No	No	0	0	0	0	0	0	2.58333	2.66667	3	0.964286	0.964286	0.85	0.838095	0.92381	0.942857
26223	Intervention cluster	26	18	17	1	Hindu	none/other	Yes	Yes	26	No	No	No	No	No	No	No	No	No	No	No	No	No	1	0	0	1	2	0	1.83333	1.91667	2.91667	0.935714	0.964286	0.85	0.809524	0.895238	0.895238
26224	Intervention cluster	26	22	19	1	Hindu	none/other	No	Yes	28	No	No	No	No	No	No	No	No	No	No	No	No	No	3	3	2	0	0	0	2.16667	2.25	2.75	1	0.964286	0.85	0.828571	0.838095	0.866667
26225	Intervention cluster	26	28	26	1	Hindu	none/other	No	Yes	32	No	No	No	No	No	No	No	No	No	No	No	No	No	0	0	0	0	0	0	2.33333	2.75	3	0.907143	0.964286	0.85	0.866667	0.809524	0.895238
26226	Intervention cluster	26	29	18	1	Hindu	none/other	Yes	Yes	36	No	No	No	No	No	No	No	No	No	No	No	No	No	0	0	0	0	0	0	1.91667	2.5	3	0.964286	1	0.907143	0.780952	0.838095	0.895238
26227	Intervention cluster	26	20	19	0	Hindu	none/other	No	Yes	22	Yes	Yes	No	No	No	No	No	No	No	No	No	No	Yes	0	0	0	3	2	0	2.08333	2.16667	2.33333	0.907143	0.964286	0.821429	0.752381	0.838095	0.838095
26228	Intervention cluster	26	24	23	0	Hindu	none/other	No	Yes	31	No	No	No	No	No	No	No	No	No	No	No	No	No	0	0	0	0	0	0	2.58333	2.66667	3	1	0.964286	0.914286	0.857143	0.895238	0.895238
26229	Intervention cluster	26	24	23	0	Hindu	none/other	No	Yes	25	Yes	No	No	No	No	No	No	No	No	No	No	No	Yes	2	0	0	3	1	0	2.16667	2.5	3	0.907143	0.907143	0.735714	0.809524	0.895238	0.809524
26255	Intervention cluster	26	29	19	2	Hindu	sc/st/obc	Yes	No	34	No	No	No	No	Yes	No	No	No	No	No	No	No	Yes	0	1	0	0	0	0	2.41667	2.16667	3	0.821429	0.935714	0.85	0.838095	0.866667	0.942857
26260	Intervention cluster	26	29	18	2	Hindu	sc/st/obc	No	Yes	36	No	No	No	No	No	No	No	No	No	No	No	No	No	1	0	0	0	0	0	2.58333	2.08333	3	0.935714	0.964286	0.85	0.885714	0.809524	0.895238
26262	Intervention cluster	26	21	17	1	Hindu	sc/st/obc	Yes	Yes	31	No	No	No	No	No	No	No	No	No	No	No	No	No	1	1	0	1	0	0	2	2	2.16667	0.8	0.85	0.85	0.895238	0.838095	0.866667
26263	Intervention cluster	26	25	19	2	Hindu	sc/st/obc	Yes	Yes	29	No	No	No	No	No	No	No	No	No	No	No	No	No	2	1	0	0	0	0	2.5	2.25	3	0.914286	0.878571	0.942857	0.866667	0.895238	0.895238
26265	Intervention cluster	26	24	17	2	Hindu	sc/st/obc	No	Yes	31	No	No	No	No	No	No	No	No	No	No	No	No	No	3	0	0	1	2	2	2.33333	2.08333	2	0.935714	0.907143	0.85	0.838095	0.809524	0.809524
26273	Intervention cluster	26	21	19	1	Hindu	sc/st/obc	No	Yes	29	Yes	No	No	No	No	No	No	No	No	No	No	No	No	0	1	0	0	0	0	2.41667	2.33333	2.66667	0.878571	0.821429	0.792857	0.809524	0.866667	0.866667
26274	Intervention cluster	26	23	21	0	Hindu	sc/st/obc	No	Yes	25	No	No	No	No	No	No	No	No	No	No	No	No	No	0		0	3	0	0	1.91667	2.33333	3	0.942857	0.942857	0.85	0.809524	0.895238	0.895238
26275	Intervention cluster	26	18	18	0	Hindu	sc/st/obc	No	Yes	25	No	No	No	No	No	No	No	No	No	No	No	No	No	2	0	2	0	0	0	1.58333	2.33333	2.08333	0.964286	0.964286	0.907143	0.866667	0.809524	0.809524
26284	Intervention cluster	26	27	20	2	Hindu	sc/st/obc	No	No	29	No	No	Yes	No	No	No	No	No	Yes	No	No	No	No	0	0	0	2	0	0	2.08333	2.5	2.41667	0.885714	0.85	0.85	0.809524	0.809524	0.838095
27102	Control cluster	27	25	18	2	Muslim/Buddhist/Jain/Christian/Other	sc/st/obc	No	Yes	31	No	Yes	Yes	Yes	Yes	No	No	No	No	No	No	No	No	0	0	0	6	0	0	1.66667	2.08333	2.5	0.0571429	0.964286	0.821429	0.533333	0.809524	0.838095
27104	Control cluster	27	22	18	1	Hindu	none/other	No	Yes	28	No	No	No	No	No	No	No	No	No	No	No	No	No	4	4	0	1	0	0	2.16667	2.25	2.33333	0.914286	0.821429	0.85	0.838095	0.895238	0.895238
27105	Control cluster	27	27	19	2	Hindu	none/other	No	Yes	36	No	No	No	No	Yes	Yes	No	No	No	No	No	No	Yes	1	3	7	0	2	0	1.83333	1.91667	2.58333	0.828571	0.878571	0.85	0.92381	0.895238	0.838095
27106	Control cluster	27	28	21	1	Hindu	none/other	Yes	Yes	31	No	No	No	No	No	No	No	No	No	No	No	No	No	0	1	0	2	3	1	1.83333	1.91667	2.66667	0.857143	0.942857	0.821429	0.838095	0.780952	0.895238
27108	Control cluster	27	21	17	1	Hindu	none/other	No	Yes	29	Yes	No	No	No	Yes	No	No	No	No	No	No	No	No	3	1	0	6	1	3	1.41667	1.91667	1.91667	0.385714	0.65	0.85	0.619048	0.866667	0.838095
27109	Control cluster	27	22	18	2	Hindu	none/other	Yes	Yes	27	No	No	No	No	No	No	No	No	No	No	No	No	No	0	0	0	2	1	0	1.91667	2	2.58333	0.907143	0.885714	0.85	0.838095	0.838095	0.895238
27110	Control cluster	27	28	23	2	Muslim/Buddhist/Jain/Christian/Other	sc/st/obc	Yes	Yes	32	Yes	No	No	No	Yes	No	No	No	No	No	No	No	No	2	3	0	2	3	2	1.91667	1.66667	2.16667	0.885714	0.964286	0.942857	0.838095	0.780952	0.809524
27111	Control cluster	27	24	18	2	Hindu	none/other	No	Yes	28	No	No	No	No	Yes	No	No	No	Yes	No	No	No	No	3	0	0	0	3	0	2.25	2.41667	2.66667	0.757143	0.764286	0.914286	0.838095	0.895238	0.838095
27112	Control cluster	27	28	19	2	Hindu	none/other	Yes	Yes	35	No	No	No	No	No	No	No	No	No	No	No	No	No	1	2	0	4	0	0	2	1.75	2.33333	0.914286	0.857143	0.85	0.752381	0.866667	0.838095
27115	Control cluster	27	23	18	1	Hindu	none/other	Yes	Yes	30	No	No	Yes	No	No	No	No	No	No	No	No	No	No	0	0	5	5	2	0	2.16667	2.08333	2.33333	0.907143	0.907143	0.885714	0.780952	0.809524	0.838095
27116	Control cluster	27	29	25	1	Hindu	none/other	Yes	Yes	32	No	No	No	No	No	No	No	No	No	No	No	No	Yes	1	1	2	0	0	0	2	2.33333	2.5	0.935714	0.9	0.85	0.895238	0.895238	0.838095
27117	Control cluster	27	21	15	1	Hindu	sc/st/obc	No	Yes	22	Yes	Yes	Yes	No	Yes	No	No	No	No	Yes	No	No	Yes	5	5	4	4	3	3	1.66667	1.75	2.25	0.85	0.878571	0.792857	0.838095	0.780952	0.809524
27118	Control cluster	27	27	24	1	Hindu	none/other	No	Yes	27	No	No	No	No	Yes	No	No	No	No	No	No	No	No	0	1	0	0	0	0	1.91667	2.33333	2.5	0.885714	0.907143	0.821429	0.895238	0.866667	0.838095
27119	Control cluster	27	21	18	1	Hindu	none/other	No	Yes	23	Yes	No	No	No	Yes	No	No	No	No	No	No	No	No	0	1	2	0	0	0	1.91667	2.41667	2.33333	0.914286	0.821429	0.885714	0.838095	0.809524	0.895238
27121	Control cluster	27	20	17	1	Hindu	none/other	Yes	Yes	31	No	No	No	No	No	No	No	No	No	No	No	No	No	0	2	3	3	2	0	1.5	1.83333	2.25	0.857143	0.85	0.85	0.809524	0.895238	0.838095
27123	Control cluster	27	23	20	1	Muslim/Buddhist/Jain/Christian/Other	sc/st/obc	No	No	28	Yes	No	No	No	No	No	No	No	No	No	No	No	No	0	0	0	0	0	2	2.91667	3	2.5	0.907143	0.914286	0.885714	0.780952	0.942857	0.838095
27124	Control cluster	27	23	19	1	Hindu	none/other	No	Yes	28	No	No	No	No	No	No	No	No	No	No	No	No	No	1	0	0	5	0	0	1.75	2.16667	2.33333	0.935714	0.907143	0.85	0.895238	0.866667	0.866667
27126	Control cluster	27	21	19	1	Hindu	none/other	No	Yes	27	Yes	No	No	No	No	No	No	No	No	No	No	No	No	3	6	1	0	0	0	1.83333	2.58333	2.16667	0.942857	0.885714	0.885714	0.866667	0.838095	0.790476
27127	Control cluster	27	18	16	1	Hindu	none/other	Yes	Yes	24	No	Yes	No	No	No	No	No	No	No	No	Yes	Yes	Yes	0	0	0	1	0	0	1.58333	2.08333	2.25	0.878571	0.885714	0.764286	0.866667	0.838095	0.838095
27129	Control cluster	27	21	19	1	Hindu	none/other	No	Yes	29	No	Yes	No	No	No	No	No	No	No	Yes	No	No	No	2	4	4	1	0	1	2.58333	2.66667	2.5	1	0.885714	0.85	0.780952	0.752381	0.809524
27130	Control cluster	27	21	18	1	Hindu	sc/st/obc	Yes	Yes	29	Yes	No	No	No	No	No	No	No	No	No	No	No	No	3	7	4	3	1	0	1.66667	1.66667	2.33333	0.914286	0.885714	0.857143	0.866667	0.809524	0.838095
27134	Control cluster	27	23	18	2	Hindu	none/other	Yes	Yes	25	Yes	No	No	No	Yes	No	No	No	No	No	No	No	No	1	0	2	0	1	0	2.5	2.58333	2.5	0.907143	0.914286	0.821429	0.809524	0.838095	0.809524
27135	Control cluster	27	28	20	2	Hindu	none/other	No	Yes	33	No	No	No	No	No	No	Yes	No	Yes	Yes	Yes	Yes	Yes	4	7	0	7	4	0	1.66667	1.33333	2.33333	0.971429	0.85	0.407143	0.580952	0.752381	0.809524
27136	Control cluster	27	25	19	2	Hindu	none/other	No	Yes	24	No	Yes	No	No	No	No	No	No	Yes	No	No	No	Yes	3	2	7	7	2	1	1.5	1.41667	2.58333	1	0.885714	0.907143	0.685714	0.809524	0.809524
27139	Control cluster	27	24	19	1	Hindu	none/other	No	Yes	30	No	No	No	No	No	No	No	No	Yes	No	No	No	No	0	1	3	5	5	0	2.41667	2.58333	2.33333	0.942857	0.85	0.885714	0.809524	0.809524	0.866667
27142	Control cluster	27	21	18	1	Hindu	none/other	Yes	Yes	34	No	No	No	No	No	No	No	No	No	Yes	No	No	Yes	1	0	3	7	3	0	2	1.75	2.33333	0.935714	1	0.814286		0.809524	0.866667
27144	Control cluster	27	23	18	1	Hindu	none/other	No	Yes	30	No	No	No	No	No	No	No	No	No	No	No	No	No	4	1	0		0	0	2	2.16667	2.41667	0.964286	0.914286	0.914286	0.638095	0.866667	0.809524
27145	Control cluster	27	21	18	1	Hindu	none/other	No	Yes	30	No	No	No	No	No	No	No	No	No	No	No	No	Yes	0	1	0	0	0	0	2.75	2.33333	2.25	0.935714	0.764286	0.828571	0.752381	0.838095	0.866667
27146	Control cluster	27	24	21	2	Hindu	none/other	No	Yes	32	No	No	No	No	No					Yes	Yes	No	Yes	2	0	3	7	0	0	1.5		2.41667	0.964286		0.792857	0.752381		0.780952
27147	Control cluster	27	20	17	1	Hindu	none/other	Yes	Yes	25	No	No	No	No	No	No	No	No	No	No	No	No	No	2	0	2	0	0	0	2.33333	2.33333	2.33333	0.971429	0.885714	0.964286	0.857143	0.790476	0.809524
27148	Control cluster	27	21	20	0	Hindu	none/other	No	Yes	32	No	No	No	No	No	No	No	No	No	No	No	No	No	0	0	3	4	0	0	2.66667	2	2.16667	0.971429	0.907143	0.964286	0.8	0.838095	0.838095
27149	Control cluster	27	25	23	0	Hindu	none/other	No	Yes	28	No	No	No	No	No	No	No	No	No	No	No	No	No	1	0	0	6	0	0	2.83333	2.66667	3	0.907143	0.885714	0.964286	0.8	0.895238	0.866667
27151	Control cluster	27	22	20	0	Hindu	none/other	No	Yes	27	No	No	No	No	No	No	No	No	No	No	No	No	No	0	5	0	7		0	2.41667	2.5	2.5	1	0.964286	0.964286	0.752381	0.838095	0.838095
27155	Control cluster	27	24	20	1	Hindu	none/other	Yes	Yes	36	No	No	No	No	No	No	No	No	No	No	No	No	No	0	0	3	0	0	0	2.58333	2.16667	2.33333	0.935714	0.964286	0.964286	0.866667	0.866667	0.914286
27156	Control cluster	27	29	19	1	Hindu	none/other	Yes	Yes	35	Yes	Yes	No	No	No	No	No	No	No	No	No	No	No	6	0	1	5	1	0	2.33333	2.33333	2.41667	0.907143	0.964286	0.907143	0.866667	0.752381	0.866667
27157	Control cluster	27	23	19	1	Hindu	none/other	Yes	Yes	32	Yes	No	No	No	No	No	No	No	No	No	No	No	No	3	0	3	1	1	4	2.5	2	1.58333	0.907143	0.964286	0.964286	0.942857	0.828571	0.809524
27161	Control cluster	27	24	21	1	Hindu	sc/st/obc	Yes	Yes	29	Yes	No	No	No	No	No	No	No	No	No	No	No	No	1	0	2	3	2	2	1.75	2.08333	1.91667	0.878571	0.964286	0.907143	0.504762	0.752381	0.809524
27162	Control cluster	27	21	19	1	Hindu	none/other	No	Yes	32	No	No	No	No	No	No	No	No	No	No	No	No	No	5	2	3	4	1	4	2.83333	2.33333	1.5	0.964286	0.964286	0.964286	0.828571	0.885714	0.838095
27163	Control cluster	27	22	20	1	Hindu	none/other	Yes	Yes	31	No	No	No	No	No	No	No	No	No	No	No	No	No	0	0	0	1	0	2	2.25	2.41667	1.5	1	1	0.964286	0.857143	0.809524	0.809524
27164	Control cluster	27	28	23	1	Hindu	none/other	Yes	Yes	30	No	No	No	No	No	No	No	No	No	No	No	No	No	0	0	0		4	1	2.5	2.08333	2.08333	0.907143	0.964286	0.964286	0.714286	0.666667	0.838095
27165	Control cluster	27	23	21	1	Hindu	none/other	Yes	Yes	28	No	No	No	No	No	No	No	No	No	No	No	No	No	4	2	0	2	5	3	2.41667	1.58333	1.41667	0.942857	0.914286	0.907143	0.809524	0.666667	0.838095
27166	Control cluster	27	20	18	1	Hindu	none/other	No	Yes	26	Yes	No	No	No	No	No	No	No	No	No	No	No	No	0	0	4	0	0	0	2.5	2.25	2.83333	0.907143	0.885714	0.964286	0.866667	0.838095	0.866667
27167	Control cluster	27	22	18	1	Hindu	none/other	No	Yes	30	No	No	No	No	Yes	No	No	No	No	No	No	No	No	0	1	0	0	0	2	2.5	1.91667	1.58333	0.878571	0.85	0.964286	0.885714	0.809524	0.809524
27168	Control cluster	27	23	20	1	Hindu	none/other	No	Yes	27	No	No	No	No	No	No	No	No	No	No	No	No	No	1	1	0	0	0	0	2.25	2.25	2.16667	0.907143	0.964286	0.964286	0.895238	0.838095	0.838095
27171	Control cluster	27	28	21	2	Hindu	none/other	Yes	Yes	34	No	No	No	No	No	No	No	No	No	No	No	No	No	0	0	0	0	0	0	2.41667	2.5	2	0.907143	0.964286	0.935714	0.885714	0.838095	0.838095
27172	Control cluster	27	25	19	2	Muslim/Buddhist/Jain/Christian/Other	none/other	No	Yes	33	No	No	Yes	No	Yes									1	0	0	1	0	0	2.08333			0.542857			0.942857
27175	Control cluster	27	27	26	0	Hindu	none/other	No	Yes	30	No	No	No	No	No	No	No	No	No	No	No	No	Yes	3	3	0	0	3	0	2.41667	1.75	2.41667	1	0.821429	0.792857	0.857143	0.733333	0.895238
27176	Control cluster	27	28	20	2	Hindu	none/other	No	Yes	32	No	No	No	No	No	No	No	No	No	No	No	No	No	1	5	3	7	3	2	1.5	2.16667	1.83333	0.971429	0.907143	0.964286	0.838095	0.761905	0.704762
27178	Control cluster	27	24	21	1	Muslim/Buddhist/Jain/Christian/Other	sc/st/obc	No	No	34	Yes	No	No	No	No	No	No	No	No	No	Yes	No	Yes	1	2	1	3	3	2	2.16667	2.25	1.83333	0.942857	0.907143	0.935714	0.809524	0.761905	0.838095
27179	Control cluster	27	23	20	0	Hindu	none/other	No	Yes	28	No	No	No	No	No	No	No	No	No	No	No	No	Yes	0	0	0	0	1	1	2.08333	2.25	2	0.971429	0.85	0.942857	0.838095	0.790476	0.838095
27182	Control cluster	27	25	18	2	Hindu	none/other	No	Yes	29	No	No	No	No	No	No	No	No	No	No	Yes	No	Yes	0	0	0	0	0	2	2.41667	1.83333	1.91667	0.942857	0.878571	0.907143	0.838095	0.714286	0.809524
27183	Control cluster	27	22	18	2	Hindu	none/other	No	Yes	22	No	No	No	No	No	No	No	No	No	No	Yes	No	Yes	0	1	0	1	1	5	2.08333	1.91667	1.58333	0.942857	0.907143	0.85	0.895238	0.761905	0.580952
27184	Control cluster	27	27	25	1	Hindu	none/other	No	Yes	26	Yes	No	No	No	Yes	No	No	No	Yes	No	No	No	No	0	0	0	1	0	3	2.83333	2.58333	2.58333	0.914286	0.65	0.707143	0.780952	0.838095	0.838095
27185	Control cluster	27	24	22	1	Hindu	none/other	No	Yes	31	No	No	No	No	No	No	No	No	No	No	Yes	No	Yes	0	0	3	2	0	1	1.83333	2.16667	1.91667	0.878571	0.885714	0.771429	0.942857	0.838095	0.742857
27187	Control cluster	27	20	18	1	Hindu	sc/st/obc	No	Yes	25	Yes	No	No	No	No									0	0	0		0	0	2.33333			0.964286			0.8
27188	Control cluster	27	26	19	2	Muslim/Buddhist/Jain/Christian/Other	sc/st/obc	Yes	Yes	37	Yes	No	No	No	No	No	No	No	No	No	Yes	No	Yes	5	5	3	1	0	3	2.25	2	2.58333	0.907143	0.878571	0.85	0.92381	0.866667	0.952381
27193	Control cluster	27	19	17	1	Hindu	sc/st/obc	No	No	19	No	No	Yes	No	Yes	No	No	No	Yes					5	7	0	2	4	0	1.75	1.5		0.878571	0.85		0.885714	0.809524
27194	Control cluster	27	26	22	1	Hindu	none/other	Yes	Yes	32	No	No	No	No	No	No	No	No	Yes	No	No	No	Yes	0	0	3	4	3	3	2.41667	2.41667	1.75	1	0.878571	0.735714	0.885714	0.685714	0.809524
27195	Control cluster	27	23	23	0	Hindu	none/other	No	Yes	24	No	No	No	No	No	No	No	No	No	No	No	No	No	0	0	0		0	2	2.33333	2.66667	2.41667	1	0.907143	0.878571	0.914286	0.819048	0.895238
27219	Control cluster	27	25	19	1	Hindu	none/other	Yes	Yes	32	No	No	Yes	No	No	No	No	No	No	Yes	Yes	No	Yes	5	2	4	0	0	3	2.5	2.58333	1.75	0.907143	0.907143	0.521429	0.809524	0.771429	0.733333
28103	Intervention cluster	28	24	22	1	Hindu	none/other	Yes	Yes	25	No	No	No	No	Yes	No	No	No	No	No	No	No	No	1	0	0	1	0	0	2.33333	2.83333	2.91667	0.8	0.764286	0.821429	0.866667	0.942857	0.847619
28105	Intervention cluster	28	21	20	0	Hindu	sc/st/obc	No	Yes	25	No	No	No	No	Yes	No	No	No	No	No	No	No	No	0	0	0	0	0	0	2.33333	2.5	2.58333	0.907143	0.85	0.85	0.752381	0.838095	0.895238
28109	Intervention cluster	28	22	19	1	Hindu	none/other	Yes	Yes	27	No	No	No	No	No	No	No	No	No	No	No	No	No	1	1	0	3	0	0	2	2.08333	2.75	0.971429	0.964286	0.942857	0.838095	0.895238	0.819048
28112	Intervention cluster	28	28	21	1	Hindu	none/other	Yes	Yes	36	Yes	No	No	No	No	No	No	No	No	No	No	No	No	0	0	0	0	0	0	2.83333	2.83333	2.83333	0.878571	0.907143	0.878571	0.866667	0.866667	0.904762
28113	Intervention cluster	28	24	19	2	Hindu	none/other	Yes	Yes	28	No	No	No	No	Yes	No	No	No	No	No	No	No	No	1	1	0	5	0	0	1.41667	2	2	0.878571	0.85	0.821429	0.838095	0.895238	0.761905
28114	Intervention cluster	28	27	19	2	Hindu	none/other	Yes	No	32	No	No	No	No	No	No	No	No	Yes	No	No	No	No	1	0	2	2	2	0	1.66667	1.41667	1.91667	0.878571	0.907143	0.85	0.780952	0.72381	0.819048
28117	Intervention cluster	28	29	26	1	Hindu	sc/st/obc	No	Yes	31	No	No	No	No	No	No	No	No	No	No	No	No	No	1	1	2	0	0	0	2.66667	2.83333	2.33333	0.907143	0.907143	0.821429	0.866667	0.866667	0.895238
28118	Intervention cluster	28	25	22	1	Hindu	sc/st/obc	No	Yes	33	No	No	Yes	No	No	No	No	No	No	No	Yes	No	Yes	2	0	1	0	0	0	2.41667	2.58333	2.58333	0.907143	0.914286	0.764286	0.885714	0.895238	0.866667
28119	Intervention cluster	28	21	20	1	Hindu	sc/st/obc	Yes	Yes	25	Yes	No	No	No	No	No	No	No	No	No	No	No	No	1	0	0	4	1	4	1.75	1.66667	1.83333	0.935714	0.907143	0.907143	0.72381	0.809524	0.838095
28120	Intervention cluster	28	29	22	1	Hindu	none/other	Yes	Yes	31	Yes	No	Yes	Yes	Yes	No	Yes	No	Yes	No	Yes	No	Yes	1	2	2	1	3	0	2.25	1.83333	2.08333	0.507143	0.378571	0.707143	0.809524	0.780952	0.838095
28123	Intervention cluster	28	23	17	1	Hindu	sc/st/obc	Yes	Yes	35	No	No	No	No	No	No	No	No	No	No	No	No	No	1	0	2	6	0	0	1.66667	2.33333	2.91667	0.964286	0.907143	0.907143	0.914286	0.895238	0.866667
28128	Intervention cluster	28	24	20	1	Hindu	none/other	No	Yes	30	No	No	Yes	No	Yes	No	Yes	No	Yes	No	No	Yes	Yes	4	5	1	5	0	1	1.91667	2	2.08333	0.878571	0.821429	0.792857	0.838095	0.895238	0.838095
28129	Intervention cluster	28	27	19	2	Hindu	none/other	No	No	32	No	No	Yes	No	Yes					No	No	No	Yes	3	0	1	3	0	0	2.25		2.08333	0.485714		0.792857	0.638095		0.733333
28135	Intervention cluster	28	25	23	1	Hindu	none/other	Yes	Yes	29	No	No	No	No	No	No	No	No	No	No	No	No	No	4	0	0	2	2	0	1.83333	2.08333	2.41667	0.907143	0.878571	0.85	0.838095	0.866667	0.790476
28136	Intervention cluster	28	23	18	1	Hindu	none/other	No	Yes	27	No	No	No	No	No	No	No	No	No					0	0	0		0	0	2.33333	2.5		0.964286	0.935714		0.866667	0.895238
28137	Intervention cluster	28	27	19	1	Hindu	none/other	Yes	Yes	35	No	No	No	No	No	No	No	No	No	No	No	No	No	2	0	0	3	1	0	2.25	2.08333	2.41667	0.942857	0.964286	0.714286	0.895238	0.733333	0.866667
28138	Intervention cluster	28	24	18	1	Hindu	none/other	No	No	34	No	No	No	No	No	No	No	No	No	No	No	No	No	0	0	0	0	0	0	2.16667	2.83333	3	0.971429	0.964286	0.885714	0.838095	0.733333	0.838095
28141	Intervention cluster	28	25	19	1	Hindu	none/other	No	Yes	35	No	No	No	No	No	No	No	No	No	No	No	No	No	2	4	0	4	1	0	2.16667	2.83333	3	1	0.964286	0.85	0.866667	0.733333	0.942857
28144	Intervention cluster	28	20	18	1	Hindu	none/other	Yes	Yes	27	No	No	No	No	No	No	No	No	No	No	No	No	No	2	1	0	3	1	0	2.08333	1.75	3	0.935714	0.964286	0.85	0.838095	0.657143	0.895238
28147	Intervention cluster	28	28	19	1	Hindu	none/other	Yes	No	35	No	No	No	No	Yes	No	No	No	No	No	No	No	No	5	0	0	4	3	0	2.33333	2.25	3	0.828571	0.964286	0.85	0.838095	0.790476	0.895238
28148	Intervention cluster	28	24	18	1	Hindu	none/other	Yes	Yes	32	No	No	No	No	No	No	No	No	No	No	No	No	No	0	0	0	0	0	0	2.16667	2.33333	2.16667	0.907143	0.907143	0.821429	0.866667	0.790476	0.838095
28149	Intervention cluster	28	29	20	2	Muslim/Buddhist/Jain/Christian/Other	none/other	No	Yes	39	No	No	No	No	Yes	No	No	No	No	No	No	No	No	0	0	0	1	0	0	2.08333	2.75	2.91667	0.714286	0.707143	0.878571	0.752381	0.790476	0.895238
28151	Intervention cluster	28	24	17	1	Hindu	none/other	Yes	Yes	31	No	Yes	Yes	Yes	Yes	No	Yes	Yes	Yes	Yes	Yes	Yes	Yes	0	1	0	0	1	4	2.33333	2	1.5	0.507143	0.771429	0.271429	0.895238	0.657143	0.780952
28152	Intervention cluster	28	22	18	1	Hindu	none/other	No	Yes	35	No	No	No	No	No									5	0	0	0	0	0	1.91667			0.914286			0.866667
28153	Intervention cluster	28	27	19	2	Hindu	none/other	Yes	Yes	35	No	No	No	No	No	No	No	No	No	No	No	No	No	0	2	0	2	0	0	2.75	2.91667	3	0.878571	0.942857	0.942857	0.866667	0.761905	0.895238
28154	Intervention cluster	28	23	22	1	Hindu	none/other	Yes	Yes	23	No	No	No	No	No	No	No	No	No	No	No	No	Yes	4	4	0	1	0	0	1.75	2.25	2.33333	0.878571	0.964286	0.792857	0.952381	0.733333	0.838095
28155	Intervention cluster	28	23	18	2	Hindu	none/other	Yes	Yes	31	No	No	Yes	Yes	No	No	No	No	No	No	No	No	No	5	2	0	0	0	0	2.41667			0.792857	0.964286	0.885714	0.809524
28156	Intervention cluster	28	24	22	0	Hindu	none/other	No	Yes	27	No	No	No	No	No	No	No	No	No	No	No	No	No	0	0	0	2	0	0	1.83333	2.83333	3	0.942857	0.964286	0.85	0.780952	0.790476	0.942857
28157	Intervention cluster	28	24	18	2	Hindu	none/other	No	Yes	25	No	No	No	No	No	No	No	No	No	Yes	No	No	No	1	2	0	0	0	0	2.58333	2.91667	2.83333	0.885714	0.907143	0.792857	0.838095	0.790476	0.895238
28159	Intervention cluster	28	22	16	2	Hindu	sc/st/obc	Yes	Yes	25	No	No	No	No	Yes	No	No	No	No	No	No	No	No	2	4	0	3	5	0	1.66667	2.41667	2.41667	0.821429	1	0.885714	0.895238	0.657143	0.838095
28160	Intervention cluster	28	24	22	1	Hindu	none/other	Yes	Yes	25	No	No	No	No	No	No	No	No	No	No	No	No	Yes	0	0	0	3	0	0	1.83333	2.33333	2.66667	0.942857	0.878571	0.942857	0.895238	0.895238	0.866667
28164	Intervention cluster	28	19	18	0	Hindu	none/other	No	Yes	25	Yes	No	No	No	No	No	No	No	No	No	No	No	Yes	0	0	0	1	0	0	2.33333	3	2.25	0.907143	0.964286	0.942857	0.895238	0.761905	0.838095
28165	Intervention cluster	28	20	16	1	Hindu	sc/st/obc	Yes	Yes	32	Yes	No	No	No	Yes	No	No	No	No	No	No	No	Yes	0	0	0	0	0	0	2.33333	2.25	2.41667	0.885714	0.942857	0.85	0.72381	0.895238	0.838095
28167	Intervention cluster	28	26	15	2	Hindu	sc/st/obc	Yes	No	32	Yes	No	No	No	No	No	No	No	No	Yes	Yes	No	Yes	5	0	0	3	2	0	2.16667	2.33333	2.5	0.907143	0.914286	0.557143	0.809524	0.809524	0.838095
28169	Intervention cluster	28	26	24	0	Hindu	none/other	No	Yes	32	No	No	No	No	No	No	No	No	No	No	No	No	No	0	0	0	0	0	0	2.83333	2.58333	2.41667	0.971429	0.942857	0.907143	0.942857	0.866667	0.866667
28171	Intervention cluster	28	25	23	1	Muslim/Buddhist/Jain/Christian/Other	sc/st/obc	No	Yes	26	Yes	No	No	No	No	No	No	No	No	No	No	No	No		0	0	1	0	0	2.41667	2.16667	2.33333	0.878571	0.964286	0.942857	0.838095	0.809524	0.866667
28172	Intervention cluster	28	29	20	1	Hindu	none/other	Yes	No	32	No	No	No	No	No	No	No	No	No	Yes	No	No	Yes	1	0	0		0	0	2.58333	2.66667	2.41667	0.942857	0.914286	0.85	0.895238	0.866667	0.895238
28173	Intervention cluster	28	25	21	1	Hindu	none/other	No	No	27	Yes	No	No	No	Yes	No	No	No	No	Yes	Yes	No	Yes	0	0	0	0	0	0	2.33333	2.33333	2.58333	0.592857	0.885714	0.557143	0.752381	0.838095	0.809524
28175	Intervention cluster	28	24	19	1	Muslim/Buddhist/Jain/Christian/Other	sc/st/obc	Yes	Yes	32	No	No	No	No	No	No	No	No	No	No	No	No	Yes	0	0	0	2	1	0	1.91667	1.75	2.5	0.878571	0.885714	0.914286	0.771429	0.838095	0.838095
28176	Intervention cluster	28	21	20	0	Hindu	sc/st/obc	No	Yes	29	No	No	No	No	No	No	No	No	No	No	No	No	No	0	0	0	2	0	0	1.83333	2.5	2.41667	1	0.935714	0.942857	0.857143	0.809524	0.838095
28177	Intervention cluster	28	18	17	0	Hindu	sc/st/obc	No	Yes	25	No	No	No	No	No	No	No	No	No	No	No	No	No	0	0	0	2	1	0	1.83333	2.08333	2.33333	0.878571	0.914286	1	0.752381	0.895238	0.895238
28178	Intervention cluster	28	24	21	1	Hindu	sc/st/obc	No	No	33	Yes	No	No	No	No									3	0	0	4	0	0	2			0.885714			0.885714
28179	Intervention cluster	28	21	20	0	Hindu	sc/st/obc	No	Yes	30	No	No	No	No	No	No	No	No	No	No	No	No	Yes	0	0	2	0	0	0	2.41667	2.5	2.5	0.935714	0.942857	0.907143	0.895238	0.809524	0.838095
28185	Intervention cluster	28	29	22	2	Hindu	sc/st/obc	No	Yes	32	No	No	No	No	No	No	No	No	No	No	No	No	No	5	0	0	0	1	0	2.58333	2	2.58333	0.907143	0.885714	1	0.942857	0.866667	0.838095
28191	Intervention cluster	28	23	21	1	Hindu	none/other	Yes	Yes	25	No	No	No	No	Yes	No	No	No	Yes	No	Yes	No	Yes	0	0	0	0	1	0	1.75	2.33333	2.58333	0.885714	0.821429	0.857143	0.866667	0.866667	0.838095
28192	Intervention cluster	28	21	18	1	Hindu	none/other	No	Yes	27	No	No	No	No	No	No	No	No	No	No	No	No	No	4	5	1	1	0	0	2.33333	2.75	2.41667	0.942857	0.857143	0.964286	0.866667	0.866667	0.838095
28195	Intervention cluster	28	25	23	1	Hindu	none/other	No	Yes	33	No	No	No	No	No	No	No	No	No	No	No	No	No	1	0	0	6	2	1	1.58333	2.5	2.5	0.328571	0.964286	0.907143	0.638095	0.828571	0.838095
28196	Intervention cluster	28	27	22	1	Hindu	none/other	Yes	Yes	35	No	No	No	No	No	No	No	No	Yes	No	No	No	No	0	2	1	0	0	0	2.58333	2.75	2.33333	0.971429	0.885714	0.821429	0.914286	0.895238	0.809524
28197	Intervention cluster	28	29	20	1	Hindu	none/other	Yes	Yes	32	No	No	No	No	No	No	No	No	No	No	No	No	No	0	0	0	1	0	0	2.41667	2.16667	2.58333	0.907143	0.942857	0.964286	0.914286	0.838095	0.895238
28198	Intervention cluster	28	29	22	2	Hindu	none/other	Yes	Yes	34	No	No	No	No	No	No	No	No	No	No	No	No	No	1	0	0	0	0	0	2.66667	2.58333	2.33333	0.942857	0.907143	0.821429	0.942857	0.866667	0.838095
28203	Intervention cluster	28	24	19	1	Hindu	none/other	Yes	Yes	30	No	No	No	No	No	No	No	No	No	No	No	No	No	1	1	0	4	0	1	2.08333	2.5	2.33333	0.942857	1	0.964286	0.895238	0.809524	0.895238
28205	Intervention cluster	28	23	22	0	Hindu	none/other	No	Yes	26	Yes	No	No	No	No									1	0	0	3	0	0	1.5			0.878571			0.809524
28208	Intervention cluster	28	24	21	1	Hindu	none/other	Yes	Yes	26	Yes	No	No	No	Yes	No	No	No	No	No	No	No	No	1	1	0	1	0	0	2.5	2.5	2.75	0.885714	0.85	0.907143	0.838095	0.809524	0.895238
28209	Intervention cluster	28	22	18	2	Muslim/Buddhist/Jain/Christian/Other	none/other	Yes	Yes	30	Yes	No	No	No	No	No	No	No	No	No	No	No	No	0	3	3	0	0	0	2.25	2.16667	2.41667	0.85	0.964286	0.964286	0.885714	0.838095	0.895238
28213	Intervention cluster	28	22	17	2	Hindu	none/other	No	Yes	37	No	No	No	Yes	No	No	No	No	No	No	No	No	No	0	0	0	1	0	0	1.5	2.5	2.41667	0.878571	0.964286	0.964286	0.838095	0.809524	0.838095
28214	Intervention cluster	28	24	20	1	Hindu	none/other	No	Yes	28	No	No	Yes	No	No	No	No	No	No	No	No	No	No	2	0	0	5	0	0	2	2.16667	2.5	0.792857	0.792857	0.964286	0.866667	0.838095	0.895238
28216	Intervention cluster	28	24	19	1	Hindu	none/other	No	Yes	31	Yes	No	No	No	No	No	No	No	No	No	No	No	No	0	0	0		0	0	2.5	2.5	2.41667	0.85	0.964286	0.878571	0.895238	0.866667	0.895238
28218	Intervention cluster	28	22	21	0	Hindu	none/other	No	Yes	27	No	No	No	No	No	No	No	No	No	No	No	No	No	0	1	0	2	0	0	2.08333	2.66667	2.25	0.878571	0.878571	0.964286	0.72381	0.866667	0.838095
28223	Intervention cluster	28	29	26	2	Hindu	none/other	Yes	No	27	No	No	Yes	No	Yes	No	Yes	No	Yes					0	0	0	3	0	0	2	2.5		0.735714	0.764286		0.780952	0.780952
28227	Intervention cluster	28	26	20	2	Hindu	none/other	Yes	Yes	30	No	No	No	No	No	No	No	No	No	No	No	No	No	0	0	0	1	0	0	2.25	2.33333	2.41667	0.964286	0.878571	0.907143	0.838095	0.838095	0.895238
29101	Control cluster	29	24	19	1	Hindu	none/other	Yes	Yes	31	No	No	No	No	No	No	No	No	No	No	No	No	No	1	0	3	0	0	4	2.16667	2.66667	2.66667	0.792857	0.914286	0.907143	0.695238	0.742857	0.72381
29102	Control cluster	29	21	20	0	Hindu	none/other	No	Yes	25	No	No	No	No	No	No	No	No	No	No	No	No	No	1	0	0	1	0	2	2.58333	2.66667	1.91667	0.878571	0.885714	0.964286	0.866667	0.685714	0.752381
29103	Control cluster	29	24	17	1	Hindu	none/other	Yes	Yes	32	No	No	No	No	No	No	No	No	No	No	No	No	No		0	0		0	0	2.16667	2.5	2.66667	1	0.964286	0.935714	0.809524	0.790476	0.695238
29104	Control cluster	29	24	18	1	Hindu	sc/st/obc	Yes	Yes	36	Yes	No	No	No	No	No	No	No	No	No	No	No	No	0	0	4		2	5	1.66667	1.91667	1.58333	0.971429	0.942857	0.878571	0.8	0.714286	0.838095
29106	Control cluster	29	28	22	1	Hindu	none/other	Yes	Yes	30	No	No	No	No	No	No	No	No	No	No	No	No	No	3	0	0	1	1	0	3	2.5	2.83333	0.907143	0.907143	0.964286		0.742857	0.847619
29107	Control cluster	29	29	20	1	Hindu	none/other	Yes	No	32		No	No	No	No	No	No	No	No	No	No	No	No	0	0	0		0	0	2.83333	2.66667	2.25	0.907143	0.885714	0.964286	0.838095	0.847619	0.838095
29108	Control cluster	29	27	22	1	Hindu	none/other	No	Yes	33	No	No	No	No	No	No	No	No	No	No	No	No	No	0	0	0	7	2		1.16667	2.5	1.83333	0.942857	0.907143	0.935714	0.580952	0.790476	0.72381
29112	Control cluster	29	23	21	0	Hindu	none/other	No	Yes	26	No	No	No	No	No	No	No	No	No	No	No	No	No	0	0	1		3	1	2.33333	2.5	2.58333	0.942857	0.971429	0.964286	0.8	0.742857	0.895238
29114	Control cluster	29	23	19	1	Hindu	none/other	No	No	30	No	No	No	No	No					No	No	No	No	1	0	2		2	0	1.66667	2.41667	2.16667	0.914286		0.935714	0.847619	0.771429	0.895238
29116	Control cluster	29	26	20	1	Hindu	sc/st/obc	Yes	Yes	33	No	No	No	No	No	No	No	No	No	No	No	No	No	1	0	3		0	1	2	2.33333	2.25	0.942857	0.914286	0.964286	0.695238	0.857143	0.761905
29119	Control cluster	29	24	18	1	Hindu	sc/st/obc	Yes	Yes	33	Yes	No	Yes	No	Yes	No	No	No	No	No	No	No	No	3	0	3	3	2	0	1.83333	2.75	2.58333	0.885714	0.792857	0.964286	0.619048	0.790476	0.838095
29122	Control cluster	29	22	19	1	Hindu	sc/st/obc	No	Yes	30	No	No	No	No	Yes	No	No	No	No	No	No	No	No	0	2	1	6	2	1	2	2.66667	2.41667	0.885714	0.907143	0.914286	0.895238	0.714286	0.866667
29124	Control cluster	29	19	17	0	Hindu	none/other	No	Yes	27	No	No	Yes	No	Yes					No	No	No	No	3	0	0	4	2	1	2	1.58333	2.58333	0.557143		0.964286	0.838095	0.666667	0.819048
29128	Control cluster	29	27	16	2	Hindu	sc/st/obc	No	Yes	30	No	No	No	No	No	No	No	No	No	No	No	No	No	1	1	0	7	5	2	1.33333	2	2.08333	0.914286	0.878571		0.638095	0.838095	0.761905
29129	Control cluster	29	21	18	1	Hindu	none/other	Yes	No	32	Yes	No	No	No	Yes	No	No	No	No	No	No	No	No	1	0	0	0	2	0	2.25	2.66667	2.5	0.857143	0.914286	0.85	0.809524	0.809524	0.895238
29131	Control cluster	29	21	20	0	Hindu	sc/st/obc	No	Yes	28	No	No	No	No	No	No	No	No	No	No	No	No	Yes	0	0	0		0	0	2.91667	2.5	2.66667	0.878571	0.964286	0.885714	0.866667	0.895238	0.838095
29132	Control cluster	29	18	18	0	Hindu	sc/st/obc	No	Yes	26	Yes	No	No	No	Yes	No	No	No	No	No	No	No	No	3	0	0	1	0	0	2.25	2.08333	2.33333	0.792857	0.935714	0.878571	0.838095	0.866667	0.838095
29134	Control cluster	29	20	19	0	Hindu	sc/st/obc	No	Yes	24	No	No	Yes	No	Yes	No	No	No	No	No	No	No	No	1	0	0	3	0	3	2.16667	2.41667	2.16667	0.792857	0.907143	0.792857	0.780952	0.838095	0.809524
29136	Control cluster	29	27	25	0	Hindu	none/other	No	Yes	27	No	No	No	No	No	No	No	No	No	No	No	No	No	0	0	0	1	0	0	2	2.16667	2	0.857143	0.964286	0.971429	0.809524	0.838095	0.838095
29138	Control cluster	29	24	21	0	Hindu	none/other	No	No	28	No	No	No	No	No									0	0	0	0	0	0	2.5			0.885714			0.838095
29145	Control cluster	29	20	18	1	Hindu	none/other	No	Yes	30	Yes	No	No	No	No	No	No	No	No	No	No	No	No	0	0	0	0	0	0	2.5	2.58333	2.75	0.735714	0.964286	0.942857	0.838095	0.838095	0.895238
29149	Control cluster	29	21	17	1	Hindu	sc/st/obc	No	No	22	Yes	No	Yes	No	Yes									2	0	0	0	0	0	2.16667			0.685714			0.809524
29150	Control cluster	29	26	23	2	Hindu	sc/st/obc	No	Yes	29	No	No	No	No	No	No	No	No	No	No	No	No	Yes	0	0	0	2	3	1	2.33333	1.91667	2.33333	0.821429	0.907143	0.885714	0.92381	0.895238	0.895238
29152	Control cluster	29	25	18	2	Hindu	sc/st/obc	No	No	29	No	No	Yes	No	No	No	No	No	No	No	No	No	Yes	0	0	0	3	3	3	1.83333	1.83333	2	0.6	0.964286	0.857143	0.752381	0.838095	0.809524
29153	Control cluster	29	22	17	0	Hindu	none/other	No	No	28	No	No	No	No	Yes	No	No	No	No	No	No	No	Yes	2	3	1	2	3	3	2	1.91667	2.16667	0.742857	0.964286	0.792857	0.752381	0.838095	0.838095
29155	Control cluster	29	29	18	0	Muslim/Buddhist/Jain/Christian/Other	none/other	No	Yes	33	No	No	No	No	No	No	No	No	No	No	Yes	No	Yes	0	0	4	2	0	2	1.66667	2.08333	2.16667	0.764286	0.964286	0.764286	0.866667	0.838095	0.780952
29158	Control cluster	29	26	26	0	Hindu	none/other	No	Yes	24	No	No	No	No	No	No	No	No	No	No	No	No	Yes	3	0	0	0	1	0	2	1.58333	2.33333	0.821429	0.964286	0.885714	0.895238	0.895238	0.92381
29160	Control cluster	29	19	17	1	Hindu	sc/st/obc	No	Yes	23	No	No	No	No	No	No	No	No	No	No	No	No	Yes	3	2	3	3	3	2	2.25	2.25	2.41667	0.792857	0.964286	0.85	0.838095	0.838095	0.838095
29161	Control cluster	29	27	26	0	Hindu	none/other	No	Yes	30	No	No	No	No	Yes	No	No	No	No	No	No	No	Yes	0	0	0	1	0	0	2.25	2.33333	2.33333	0.742857	0.485714	0.5	0.780952	0.809524	0.838095
29162	Control cluster	29	25	18	1	Hindu	none/other	No	Yes	33	No	No	Yes	No	Yes	No	Yes	No	Yes	No	No	No	Yes	0	0	4	2	2	3	1.58333	2.08333	2.16667	0.707143	0.471429	0.885714	0.723809	0.752381	0.809524
29163	Control cluster	29	24	19	1	Hindu	none/other	No	Yes	31	No	No	No	No	No	No	No	No	Yes	No	No	No	Yes	0	0	0	0	0	0	2.25	2.08333	2.16667	0.828571	0.707143	0.792857	0.838095	0.809524	0.809524
29164	Control cluster	29	24	21	2	Hindu	none/other	No	Yes	29	No	No	No	No	No	No	No	No	No	No	No	No	No	0	4	0	0	3	0	2.41667	2.33333	2.25	0.885714	0.907143	0.85	0.809524	0.828571	0.838095
29166	Control cluster	29	23	20	2	Hindu	none/other	Yes	Yes	30	Yes	No	No	No	No	No	No	No	Yes	No	No	No	Yes	0	0	0	2	0	1	2.25	2.33333	2.16667	0.735714	0.821429	0.821429	0.866667	0.828571	0.761905
29167	Control cluster	29	24	18	1	Hindu	none/other	No	Yes	32	Yes	No	Yes	No	No	No	No	No	Yes	No	No	No	Yes	7	5	0	2	0	0	1.83333	2.33333	2.5	0.828571	0.878571	0.907143	0.780952	0.828571	0.838095
29168	Control cluster	29	26	16	1	Hindu	sc/st/obc	Yes	No	35	No	No	No	No	No	No	No	No	No					3	3	0	0	0	0	2.08333	2.33333		0.764286	0.792857		0.809524	0.8
29169	Control cluster	29	24	20	2	Hindu	none/other	No	Yes	25	Yes	No	No	No	No	No	No	No	Yes	No	No	No	No	0	5	4	1	0	0	2.16667	2.41667	2.25	0.878571	0.85	0.914286	0.828571	0.809524	0.838095
29172	Control cluster	29	27	17	1	Hindu	none/other	Yes	No	33	No	No	No	No	No	No	No	No	Yes	No	No	No	No	0	0	0	5	0	0	1.25	2.5	2.5	0.821429	0.85	0.935714	0.895238	0.752381	0.838095
29173	Control cluster	29	29	20	2	Hindu	none/other	Yes	Yes	33	Yes	No	No	No	No	No	No	No	Yes	No	No	No	No	7	7	3	1	6	0	2.5	1.16667	2.41667	0.828571	0.878571	0.878571	0.838095	0.885714	0.838095
29174	Control cluster	29	25	18	2	Hindu	none/other	Yes	Yes	31	No	No	No	No	No	No	No	No	No	No	No	No	No	5	7	5	6	0	0	1.16667	2.5	2.41667	0.907143	0.821429	0.85	0.704762	0.866667	0.809524
29175	Control cluster	29	29	21	2	Hindu	none/other	No	No	35	No	Yes	No	No	No	No	No	No	No	No	No	No	No	0	1	0		1	0	1.83333	2.5	2.33333	0.907143	0.907143	0.971429	0.666667	0.885714	0.866667
29176	Control cluster	29	22	19	1	Hindu	none/other	Yes	Yes	29	Yes	No	No	No	No									1	0	0		0	0	2.33333			0.942857			0.857143
29177	Control cluster	29	26	22	2	Hindu	none/other	Yes	Yes	32	No	No	No	No	No	No	No	No	Yes	No	No	No	No	1	0	0		0	0	2.5	2.16667	2.33333	0.907143	0.85	0.964286	0.714286	0.857143	0.838095
29178	Control cluster	29	24	22	0	Hindu	none/other	No	Yes	27	No	No	No	No	No	No	No	No	Yes					0	0	0	6	0	0	1.83333	2.41667		0.878571	0.878571		0.866667	0.866667
29179	Control cluster	29	25	19	1	Hindu	none/other	Yes	No	33	No	Yes	No	No	No	No	No	No	No	No	No	No	Yes	4	2	3		0	0	2	2.08333	2.25	0.907143	0.907143	0.85	0.657143	0.828571	0.809524
29180	Control cluster	29	25	20	1	Hindu	none/other	No	Yes	30	No	No	No	No	No	No	No	No	No	No	No	No	Yes	0	0	0		1	2	2.16667	2.41667	2.16667	0.935714	0.964286	0.85	0.838095	0.866667	0.866667
29181	Control cluster	29	25	22	1	Hindu	none/other	No	Yes	28	No	No	No	No	No									2	0	0	2	0	0	2.75			1			0.752381
29182	Control cluster	29	25	18	1	Muslim/Buddhist/Jain/Christian/Other	none/other	Yes	No	37	No	No	No	No	No	No	No	No	No	No	No	No	Yes	2	0	2		0	0	3	2.83333	2.75	0.814286	0.971429	0.792857		0.838095	0.838095
29183	Control cluster	29	23	18	2	Hindu	none/other	Yes	Yes	32	No	No	No	No	No	No	No	No	No	No	No	No	Yes	3	0	0		0	0	3	2.91667	2.66667	0.935714	0.821429	0.85	0.838095	0.942857	0.942857
29185	Control cluster	29	27	22	1	Hindu	none/other	Yes	Yes	32	No	No	No	No	No	No	No	No	No	No	No	No	Yes	0	0	0		0	0	2.33333	2.91667	2.91667	0.914286	0.85	0.885714	0.780952	0.942857	0.942857
29186	Control cluster	29	26	19	1	Hindu	none/other	No	Yes	36	No	No	No	No	No	No	No	No	No	No	No	No	Yes	0	0	0		5	2	2	2	1.41667	0.935714	0.742857	0.792857	0.752381	0.752381	0.838095
29187	Control cluster	29	20	19	0	Hindu	none/other	No	Yes	23	No	No	No	No	No	No	No	No	No	No	No	No	No	3	0	2	5	0	0	2.41667	2.25	1.83333	0.971429	0.907143	0.85	0.942857	0.895238	0.885714
29188	Control cluster	29	21	20	0	Hindu	none/other	No	Yes	29	No	No	No	No	No	No	No	No	No	No	No	No	Yes	0	3	3	4	4	0	3	2	2.25	0.964286	1	0.85	0.885714	0.809524	0.838095
29189	Control cluster	29	25	24	0	Hindu	none/other	No	Yes	25	No	No	No	No	No	No	No	No	No	No	No	No	Yes	1	1	0		2	0	2.16667	2.16667	2.25	0.971429	0.935714	0.85	0.780952	0.838095	0.809524
29192	Control cluster	29	19	16	1	Hindu	sc/st/obc	Yes	No	22	No	No	No	No	No	No	No	No	No	No	Yes	No	Yes	2	4	4		3	4	1.5	1.33333	1.5	0.914286	0.7	0.678571	0.761905	0.809524	0.72381
29194	Control cluster	29	29	18	1	Hindu	none/other	Yes	Yes	35	No	No	No	No	No	No	No	No	No	No	No	No	No	2	3	0		4	0	2.16667	1.25	2.41667	0.907143	0.707143	0.821429	0.695238	0.780952	0.838095
29195	Control cluster	29	26	18	1	Hindu	none/other	No	No	30	No	No	No	No	No	No	No	No	No	No	No	No	Yes	1	0	2	2	1	1	2.25	2.25	2	0.85	0.821429	0.821429	0.780952	0.942857	0.838095
29196	Control cluster	29	22	18	1	Hindu	none/other	Yes	Yes	32	Yes	No	No	No	No	No	No	No	No	No	No	No	Yes	2	0	1	2	3	0	2.16667	2	2.5	0.857143	0.878571	0.857143	0.838095	0.838095	0.838095
29197	Control cluster	29	21	21	0	Hindu	none/other	No	No	25	No	No	No	No	No									0	0	0	2	0	0	1.66667			0.878571			0.809524
29198	Control cluster	29	28	20	2	Hindu	none/other	No	Yes	34	No	No	No	No	No	No	No	No	No	No	No	No	No	4	0	3	4	0	0	2.16667	2.41667	2.75	0.857143	0.85	0.85	0.752381	0.838095	0.838095
29246	Control cluster	29	26	17	1	Hindu	none/other	Yes	Yes	33	No	No	No	No	No	No	No	No	Yes	No	No	No	Yes	4	3	4	0	1	2	2.41667	2.41667	2.16667	0.771429	0.907143	0.735714	0.866667	0.752381	0.838095
30101	Intervention cluster	30	24	19	2	Hindu	none/other	No	Yes	32	No	No	No	No	No	No	No	No	No	No	No	No	Yes	5	0	0	2	0	0	2.08333	2.66667	2.58333	0.878571	0.914286	0.942857	0.885714	0.857143	0.838095
30102	Intervention cluster	30	20	18	1	Hindu	none/other	Yes	Yes	29	Yes	No	No	No	No	No	No	No	No	No	Yes	No	Yes	2	4	0	2	0	0	2	2.41667	2.66667	0.964286	0.821429	0.878571	0.838095	0.895238	0.895238
30103	Intervention cluster	30	28	22	1	Hindu	none/other	Yes	Yes	34	No	No	No	No	No	No	No	No	No	No	No	No	No	3	0	0	0	0	0	2.83333	2.5	2.33333	0.907143	0.85	0.964286	0.838095	0.761905	0.838095
30104	Intervention cluster	30	23	19	1	Hindu	none/other	No	Yes	28	No	No	No	No	No	No	No	No	No	No	No	No	Yes	0	1	0	3	0	1	2.5	2	2.58333	0.764286	0.878571	0.914286	0.895238	0.866667	0.895238
30105	Intervention cluster	30	27	18	2	Hindu	none/other	No	Yes	32	No	No	No	No	Yes	No	No	No	No	Yes	No	No	Yes	0	2	0	2	1	0	1.75	2.5	2.16667	0.85		0.8	0.828571	0.838095	0.895238
30106	Intervention cluster	30	27	17	1	Hindu	none/other	No	No	35	No	No	No	No	No	No	No	No	No	No	Yes	No	Yes	0	1	0	2	1		2.25	1.66667	2.5	0.942857	0.764286	0.914286	0.895238	0.809524	0.838095
30107	Intervention cluster	30	24	18	1	Hindu	none/other	Yes	Yes	30	No	No	Yes	No	Yes	No	No	Yes	Yes	No	Yes	No	Yes	1	1	1	1	1	3	1.83333	1.83333	2	0.5	0.642857	0.614286	0.838095	0.838095	0.809524
30109	Intervention cluster	30	25	23	1	Hindu	none/other	Yes	Yes	27	No	No	No	No	No	No	No	No	No	No	No	No	Yes	2	3	1	2	0	0	2.58333	2.75	2.58333	1	1	0.942857	0.866667	0.838095	0.895238
30112	Intervention cluster	30	26	21	2	Hindu	sc/st/obc	Yes	Yes	25	No	No	No	No	No	No	No	No	No	No	No	No	Yes	1	1	0	2	1	0	2.16667	2.41667	2.66667	0.964286	0.942857	0.942857	0.809524	0.942857	0.895238
30113	Intervention cluster	30	25	22	1	Hindu	none/other	Yes	Yes	23	No	No	No	No	No	No	No	No	No	No	No	No	No	0	3	0	0	0	0	2.75	3	2.58333	1	0.85	0.942857	0.952381	0.866667	0.895238
30114	Intervention cluster	30	22	17	1	Hindu	none/other	Yes	Yes	29	No	No	No	No	No	No	No	No	No	No	No	No	No	1	1	0	1	1	0	2.16667	2.41667	2.75	0.907143	0.85	0.942857	0.838095	0.895238	0.895238
30115	Intervention cluster	30	21	20	0	Hindu	none/other	No	Yes	22	No	No	No	No	No	No	No	No	No	No	No	No	Yes	1	0	0	4	1	1	1.5	1.83333	2.5	0.907143	0.964286	0.792857	0.809524	0.866667	0.895238
30116	Intervention cluster	30	22	19	0	Hindu	none/other	No	Yes	28	Yes	No	No	No	No	No	No	No	No	No	No	No	No	0	0	0	0	0	0	2.91667	2.83333	2.33333	0.964286	0.942857	0.971429	0.895238	0.838095	0.895238
30117	Intervention cluster	30	23	21	1	Hindu	none/other	No	Yes	31	No	No	No	No	No	No	No	No	Yes	Yes	Yes	Yes	Yes	2	2	0	0	1	0	2.08333	2.25	2.5	0.678571	0.471429	0.5	0.895238	0.866667	0.838095
30119	Intervention cluster	30	29	20	2	Hindu	none/other	Yes	Yes	30	No	No	No	No	No	No	No	No	No	No	Yes	No	Yes	3		3	0	1	0	1.83333	2	2.33333	1	0.814286	0.85	0.752381	0.809524	0.809524
30127	Intervention cluster	30	23	20	1	Hindu	none/other	Yes	Yes	29	No	No	No	No	Yes	No	No	No	No	No	No	No	No	2	2	0	0	3	0	2.33333	2.75	2.5	0.857143	0.814286	0.935714	0.790476	0.790476	0.895238
30129	Intervention cluster	30	20	18	1	Hindu	none/other	No	Yes	30	Yes	No	No	No	No	No	No	No	No	No	No	No	No	5	5	0	3	4	0	2.5	2.41667	2.41667	0.907143	0.914286	0.907143	0.809524	0.657143	0.847619
30130	Intervention cluster	30	19	15	2	Hindu	none/other	Yes	Yes	31	No	No	No	No	No	No	No	No	No	No	No	No	No	3	0	0	2	0	0	2.41667	3	2.66667	0.885714	0.785714	0.964286	0.857143	0.761905	0.761905
30131	Intervention cluster	30	27	21	2	Hindu	none/other	No	Yes	32	No	No	No	No	No	No	No	No	No	No	No	No	Yes		0	0	2	2	0	2.16667	1.75	2.41667	0.821429	0.885714	0.85	0.838095	0.809524	0.809524
30132	Intervention cluster	30	22	17	1	Hindu	none/other	No	Yes	25	Yes	No	Yes	No	Yes	No	No	No	No	No	No	No	No	1	0	0	2	4	0	1.91667	2.16667	2.41667	0.771429	0.878571	0.964286	0.752381	0.761905	0.809524
30133	Intervention cluster	30	20	18	0	Hindu	none/other	No	Yes	29	No	No	No	No	No	No	No	No	No	No	No	No	No	0	0	0	2	2	0	1.66667	2.41667	2.58333	0.85	0.878571	0.964286	0.780952	0.790476	0.895238
30134	Intervention cluster	30	21	20	1	Hindu	none/other	No	Yes	29	Yes	No	No	No	Yes	No	No	No	No	No	No	No	No	0	0	0	0	0	0	2.41667	2.58333	2.83333	0.764286	0.807143	0.935714	0.866667	0.714286	0.838095
30136	Intervention cluster	30	27	18	2	Hindu	none/other	No	Yes	36	Yes	No	No	No	No	No	No	No	No	No	No	No	Yes	4	0	1	3	0	0	1.91667	2.16667	2.41667	0.971429	0.878571	0.821429	0.866667	0.809524	0.895238
30137	Intervention cluster	30	25	21	1	Hindu	none/other	No	Yes	29	No	No	No	No	No					No	No	No	No	3	0	0	0	2	0	2.66667	1.66667	2.75	0.914286		0.964286	0.838095	0.657143	0.847619
30139	Intervention cluster	30	27	21	2	Hindu	none/other	Yes	Yes	34	No	No	No	No	No	No	No	No	No	No	No	No	No	4	0	0	3	0	0	2.33333	2.75	2.83333	0.914286	0.914286	0.907143	0.780952	0.838095	0.819048
30145	Intervention cluster	30	29	18	2	Hindu	none/other	No	Yes	32	No	No	Yes	No	No	No	No	No	No	Yes	No	No	Yes	4	1	1	3	2	0	2	2.16667	2.5	0.885714	0.85	0.792857	0.780952	0.838095	0.838095
30147	Intervention cluster	30	29	18	2	Hindu	none/other	No	Yes	27	No	Yes	Yes	No	No	Yes	No	No	No	No	Yes	No	Yes	1	1	1	0	0	0	2	1.91667	2.33333	0.678571	0.614286	0.764286	0.857143	0.866667	0.838095
30148	Intervention cluster	30	25	20	2	Hindu	none/other	No	Yes	31	No	No	No	No	No	No	No	No	No	No	No	No	Yes	1	0	0	6	0	2	1.41667	1.83333	2.33333	0.85	0.907143	0.942857	0.809524	0.838095	0.838095
30151	Intervention cluster	30	29	17	2	Hindu	sc/st/obc	Yes	No	32	No	No	No	No	No	No	No	No	Yes	No	No	No	No	0	1	0	2	3	2	2	1.83333	2.25	0.907143	0.878571	0.964286	0.838095	0.733333	0.761905
30152	Intervention cluster	30	24	15	2	Hindu	none/other	Yes	Yes	33	No	No	Yes	No	Yes	No	No	No	No	No	No	No	No	2	1	0	2	0	0	2	2.08333	2.33333	0.885714	0.792857	0.935714	0.838095	0.838095	0.876191
30153	Intervention cluster	30	27	19	1	Hindu	none/other	No	Yes	34	No	No	No	No	No	No	No	No	No	No	No	No	No	1	0	0	5	3	0	1.75	2.5	2.33333	0.878571	0.878571	0.964286	0.809524	0.828571	0.847619
30155	Intervention cluster	30	20	19	0	Hindu	none/other	No	Yes	25	No	No	Yes	No	Yes	No	No	No	No	No	Yes	No	Yes	3	0	0	2	0	0	2.33333	2.66667	2.5	0.885714	0.821429	0.792857	0.885714	0.942857	0.895238
30156	Intervention cluster	30	23	18	1	Hindu	sc/st/obc	Yes	Yes	26	Yes	No	No	No	No	No	No	No	No	No	No	No	No	4	0	0	3	4	0	2.16667	2.08333	2.75	0.878571	0.942857	0.935714	0.942857	0.6	0.866667
30158	Intervention cluster	30	24	20	1	Hindu	sc/st/obc	No	Yes	33	Yes	No	No	No	No	No	No	No	No						0	0	1	3	1	1.58333	2.16667	1.91667	0.857143	0.885714		0.780952	0.657143	0.847619
30159	Intervention cluster	30	26	24	0	Hindu	none/other	No	Yes	25	No	No	No	No	No					No	No	No	No	0	0	0	2	1	0	1.75	2.83333	2.5	0.914286		0.935714	0.857143	0.761905	0.895238
30160	Intervention cluster	30	22	21	0	Hindu	none/other	No	Yes	30	No	No	No	No	No					No	Yes	No	Yes	5	0	0	1	2	2	2.66667	1.58333	2.41667	1		0.657143	0.895238	0.809524	0.809524
30161	Intervention cluster	30	24	20	1	Hindu	none/other	Yes	No	27	No	No	No	No	No	No	No	No	No	No	No	No	No	3	0	0	1	0	0	1.75	2.66667	2.5	0.964286	0.907143	1	0.942857	0.895238	0.838095
30163	Intervention cluster	30	19	19	0	Hindu	none/other	No	Yes	25	No	No	No	No	No									1	0	0	1	0	0	1.5			0.935714			0.809524
30165	Intervention cluster	30	23	19	2	Hindu	none/other	No	Yes	29	No	No	No	No	No	No	No	No	No	No	No	No	No	0	0	1	2	3	0	2.25	2.41667	2.5	0.678571	0.85	0.914286	0.780952	0.828571	0.895238
30166	Intervention cluster	30	24	17	1	Muslim/Buddhist/Jain/Christian/Other	sc/st/obc	Yes	Yes	37	No	No	No	No	No	No	No	No	No	No	No	No	No	0	0	0	0	0	0	2.66667	2.66667	2.75	0.878571	0.878571	0.971429	0.866667	0.761905	0.790476
30168	Intervention cluster	30	26	21	1	Hindu	none/other	Yes	Yes	28	No	No	No	No	No	No	No	No	No	No	No	No	No	2	0	0	3	3	0	2.5	2.83333	2.33333	0.857143	0.842857	0.964286	0.838095	0.733333	0.847619
30169	Intervention cluster	30	20	20	0	Hindu	none/other	No	Yes	26	No	No	Yes	No	No	No	No	No	No	No	No	No	Yes	1	0	0	0	0	0	2.25	1.83333	2.41667	0.8	0.821429	0.878571	0.809524	0.838095	0.838095
30170	Intervention cluster	30	25	21	1	Hindu	none/other	Yes	Yes	25	Yes	No	No	No	No	No	No	No	No	No	No	No	No	0	0	0	3	0	0	1.5	2.66667	2.83333	0.942857	0.914286	0.964286	0.666667	0.761905	0.895238
30179	Intervention cluster	30	20	19	0	Hindu	none/other	No	Yes	23	No	No	No	No	No	No	No	No	No	No	No	No	No	0	0	0	3	0	0	1.83333	2.33333	2.58333	0.935714	0.914286	0.964286	0.809524	0.714286	0.838095
30180	Intervention cluster	30	27	20	1	Hindu	none/other	No	Yes	33	No	No	No	No	Yes	No	No	No	No	No	No	No	No	0	0	0	0	0	0	2.75	2.83333	3	0.942857	0.885714	0.907143	0.914286	0.704762	0.847619
30182	Intervention cluster	30	19	17	1	Hindu	none/other	No	No	29	No	No	No	No	No	No	No	No	No	No	No	No	No	0	0	0	5	4	3	1.75	2.58333	2.16667	0.942857	0.935714	0.964286	0.838095	0.8	0.895238
30183	Intervention cluster	30	25	17	2	Hindu	none/other	No	Yes	32	No	No	No	No	No	No	No	No	No	No	No	No	No	1	0	0	0	0	0	2.33333	2.91667	2.58333	0.907143	0.878571	0.964286	0.809524	0.733333	0.819048
30185	Intervention cluster	30	20	18	1	Hindu	sc/st/obc	Yes	Yes	24	Yes	No	No	No	No									3	0	0	2	0	0	1.91667			0.885714			0.780952
30187	Intervention cluster	30	22	22	0	Hindu	none/other	No	Yes	28	Yes	No	No	No	No	No	No	No	No	No	No	No	No	0	0	0	1		3	2.08333	2.66667	2.58333	1	0.942857	0.971429	0.866667	0.790476	0.819048
30188	Intervention cluster	30	25	18	1	Hindu	none/other	No	Yes	29	No	No	No	No	No	No	No	No	No					3	5	0	3	5	2	1.91667	2.5	1.83333	0.907143	0.792857		0.485714	0.561905	0.619048
30190	Intervention cluster	30	20	17	1	Hindu	none/other	Yes	Yes	25	No	No	No	No	No	No	No	No	No	No	No	No	No	2	2	0	6	5	0	1.58333	2.5	2.33333	0.821429	0.914286	0.935714	0.790476	0.67619	0.838095
30191	Intervention cluster	30	25	19	1	Hindu	none/other	Yes	Yes	32	No	No	Yes	Yes	Yes	No	No	No	No	No	No	No	No	0	0	0	2	0	0	2.58333	2.75	2.66667	0.457143	0.814286	0.935714	0.809524	0.733333	0.819048
30197	Intervention cluster	30	22	17	1	Hindu	none/other	No	Yes	28	No	No	No	No	Yes	No	No	No	No	No	No	No	No	1	0	0	5	5	3	2.08333	2.25	2.58333	0.885714	0.842857	0.964286	0.857143	0.780952	0.904762
30202	Intervention cluster	30	22	18	1	Hindu	none/other	No	Yes	25	No	No	No	No	Yes	No	No	No	No	No	No	No	No	3	0	0	2	4	0	1.75	2.41667	2.41667	0.857143	0.828571	0.964286	0.780952	0.761905	0.838095
30204	Intervention cluster	30	26	18	2	Hindu	none/other	No	Yes	32	No	No	No	No	No	No	No	No	No	No	No	No	No	5	0	0	0	2	0	2.16667	2.16667	2.25	0.878571	0.914286	0.942857	0.866667	0.761905	0.838095
30207	Intervention cluster	30	21	19	1	Hindu	none/other	Yes	Yes	25	No	No	Yes	No	Yes	No	No	No	No	No	No	No	No	0	2	0	0	0	0	2.16667	2.5	2.5	0.8	0.735714	0.964286	0.838095	0.714286	0.67619
30209	Intervention cluster	30	26	18	1	Hindu	none/other	Yes	No	31	No	No	No	No	No	No	No	No	No	No	No	No	Yes	2	2	0	2	0	0	1.75	2.25	2.33333	0.907143	0.907143	0.907143	0.780952	0.752381	0.809524
30212	Intervention cluster	30	24	23	0	Muslim/Buddhist/Jain/Christian/Other	none/other	No	Yes	27	No	No	No	No	No	No	No	No	No	No	No	No	No	0	2	0	1	1	0	1.83333	2.75	2.58333	0.907143	1	0.971429	0.895238	0.895238	0.895238
30244	Intervention cluster	30	22	21	0	Hindu	none/other	No	Yes	30	No	No	No	No	Yes	No	No	No	No	No	No	No	No	0	0	0	4	0	0	2.16667	2.66667	2.5	0.8	0.885714	0.964286	0.914286	0.685714	0.809524
30294	Intervention cluster	30	28	17	2	Hindu	none/other	No	Yes	30	No	No	No	No	No	No	No	No	No	Yes	No	No	Yes	2	3	0	4	2	0	1.91667	2	2.33333	1	0.907143	0.885714	0.895238	0.809524	0.92381
