# Supplementary material for: Assessing the impact of CHARM2, a family planning program on gender attitudes, intimate partner violence, reproductive coercion, and marital quality in India
Source: PLOS Glob Public Health. 2024 May 21;4(5):e0003220. doi: 10.1371/journal.pgph.0003220 (PMC11108161; doi:10.1371/journal.pgph.0003220)
Supplement: S3 File — (DO) [file pgph.0003220.s004.do]

//reshaping wide to long for mutivariate models
reshape long pipv_ sipv_ eipv_ beat_ gems_ beatm_ RC_ mq_ mqm_, i(COUPLE_ID) j(time)

//intervention result models

//physical ipv
melogit pipv_ TREATMENT##i.time age_cont_W age_cont_M age_at_marriage i.parity_cat i.religion_W i.scst2_W i.BPL i.has_living_son i.lives_with_MIL || SUBCENTER_CODE_W: || COUPLE_ID:, or vce(robust) nolog

//sexual ipv
melogit sipv_ TREATMENT##i.time age_cont_W age_cont_M age_at_marriage i.parity_cat i.religion_W i.scst2_W i.BPL i.has_living_son i.lives_with_MIL || SUBCENTER_CODE_W: || COUPLE_ID:, or vce(robust) nolog

//emotional ipv
melogit eipv_ TREATMENT##i.time age_cont_W age_cont_M age_at_marriage i.parity_cat i.religion_W i.scst2_W i.BPL i.has_living_son i.lives_with_MIL || SUBCENTER_CODE_W: || COUPLE_ID:, or vce(robust) nolog

//reproductive coercion
melogit RC_ TREATMENT##i.time age_cont_W age_cont_M age_at_marriage i.parity_cat i.religion_W i.scst2_W i.BPL i.has_living_son i.lives_with_MIL || SUBCENTER_CODE_W: || COUPLE_ID:, or vce(robust) nolog

//gems only men
mixed gems_ TREATMENT##i.time age_cont_W age_cont_M age_at_marriage i.religion_W i.scst2_W i.BPL i.has_living_son i.lives_with_MIL || SUBCENTER_CODE_W: || COUPLE_ID:, baselevels vce(robust) nolog

//attitudes violence women
mepoisson beat_ TREATMENT##i.time age_cont_W age_cont_M age_at_marriage i.parity_cat i.religion_W i.scst2_W i.BPL i.has_living_son i.lives_with_MIL || SUBCENTER_CODE_W: || COUPLE_ID:, vce(robust) nolog irr

//attitudes violence men
mepoisson beatm_ TREATMENT##i.time age_cont_W age_cont_M age_at_marriage i.parity_cat i.religion_W i.scst2_W i.BPL i.has_living_son i.lives_with_MIL || SUBCENTER_CODE_W: || COUPLE_ID:, vce(robust) nolog irr 

//marital quality women
mixed mq_ TREATMENT##i.time age_cont_W age_cont_M age_at_marriage i.religion_W i.scst2_W i.BPL i.has_living_son i.lives_with_MIL || SUBCENTER_CODE_W: || COUPLE_ID:, vce(robust) 

//marital quality men
mixed mqm_ TREATMENT##i.time age_cont_W age_cont_M age_at_marriage i.parity_cat i.religion_W i.scst2_W i.BPL i.has_living_son i.lives_with_MIL || SUBCENTER_CODE_W: || COUPLE_ID:, vce(robust)
